# Supplementary material for: Medical cannabis, CBD wellness products and public awareness of evolving regulations in the United Kingdom
Source: J Cannabis Res. 2022 Oct 29;4:56. doi: 10.1186/s42238-022-00165-6 (PMC9617440; doi:10.1186/s42238-022-00165-6)
Supplement: Supplementary file 1 — Additional file 1: Supplementary Table 1. Questions and response options. Supplementary Table 2. Responses to question ‘Do you think that medical cannabis is or is not legal in the UK?’ stratified by demographics. Supplementary Table 3. Responses to question ‘“CBD” is a chemical substance found in cannabis that is thought to have medical benefits. It will not get you high, because it does not contain the chemical in cannabis that makes you high. Some CBD products can currently be purchased without prescription. Do you personally use ANY CBD (Cannabidiol) products (e.g. oil, gummies, capsules etc.)? (Please select all that apply)’ stratified by demographics. Supplementary Table 4. Responses to question ‘As a reminder, “CBD” is a chemical substance found in cannabis that is thought to have medical benefits. It will not get you high, because it does not contain the chemical in cannabis that makes you high. Some CBD products can currently be purchased without prescription. You previously said that you do not use any CBD products (e.g. oil, gummies, capsules etc.)... Would you personally like to have access to CBD (Cannabidiol) products for medical purposes, if it was available to you at a price you consider reasonable?’ stratified by demographics. Supplementary Table 5. Responses to question ‘After April 2021, the majority of current CBD (Cannabidiol) over the counter wellness products available will require Novel Foods validation in order to be sold to the general public. Before taking this survey, were you aware of this change?’ stratified by demographics. Supplementary Table 6. Responses to ‘For the following question, even if you do not use CBD (Cannabidiol) products, we are still interested in your opinion. Would you say that over the counter CBD products are more or less expensive than medical cannabis grade CBD via prescription charge in the UK, or would you say these cost about the same?’ according to demographics. [file 42238_2022_165_MOESM1_ESM.zip]

Archive with 2 entries (2 files):
- Supplementary table 1.docx
- SUpplementary tables.xlsx
