# Supplementary material for: Medical cannabis, CBD wellness products and public awareness of evolving regulations in the United Kingdom
Source: J Cannabis Res. 2022 Oct 29;4:56. doi: 10.1186/s42238-022-00165-6 (PMC9617440; doi:10.1186/s42238-022-00165-6)
Supplement: Supplementary file 1 — Additional file 1: Supplementary Table 1. Questions and response options. Supplementary Table 2. Responses to question ‘Do you think that medical cannabis is or is not legal in the UK?’ stratified by demographics. Supplementary Table 3. Responses to question ‘“CBD” is a chemical substance found in cannabis that is thought to have medical benefits. It will not get you high, because it does not contain the chemical in cannabis that makes you high. Some CBD products can currently be purchased without prescription. Do you personally use ANY CBD (Cannabidiol) products (e.g. oil, gummies, capsules etc.)? (Please select all that apply)’ stratified by demographics. Supplementary Table 4. Responses to question ‘As a reminder, “CBD” is a chemical substance found in cannabis that is thought to have medical benefits. It will not get you high, because it does not contain the chemical in cannabis that makes you high. Some CBD products can currently be purchased without prescription. You previously said that you do not use any CBD products (e.g. oil, gummies, capsules etc.)... Would you personally like to have access to CBD (Cannabidiol) products for medical purposes, if it was available to you at a price you consider reasonable?’ stratified by demographics. Supplementary Table 5. Responses to question ‘After April 2021, the majority of current CBD (Cannabidiol) over the counter wellness products available will require Novel Foods validation in order to be sold to the general public. Before taking this survey, were you aware of this change?’ stratified by demographics. Supplementary Table 6. Responses to ‘For the following question, even if you do not use CBD (Cannabidiol) products, we are still interested in your opinion. Would you say that over the counter CBD products are more or less expensive than medical cannabis grade CBD via prescription charge in the UK, or would you say these cost about the same?’ according to demographics. [file 42238_2022_165_MOESM1_ESM.zip › SUpplementary tables.xlsx]

## Sheet: Legality of Medical Cannabis
Supplementary Table 2 - Responses to question 'Do you think that medical cannabis is or is not legal in the UK?' stratified by demographics
	Gender
	Male			Female
Legal or not legal	%	Count (weighted)	P	%	Count (weighted)	P	All
Medical cannabis is legal	0.5426	2811.61	REF	0.487485	2682.27	1.30209e-08	0.514216
Medical cannabis is not legal	0.296619	1537	REF	0.32215	1772.55	0.00439585	0.309767
Don't know	0.160781	833.126	REF	0.190366	1047.44	5.87282e-05	0.176017
Weighted N	5182			5502			10684
	Age
	18-24			25-34			35-44			45-54			55+
Legal or not legal	%	Count (weighted)	P	%	Count (weighted)	P	%	Count (weighted)	P	%	Count (weighted)	P	%	Count (weighted)	P	All
Medical cannabis is legal	0.47603	564.536	REF	0.461004	774.676	0.475769	0.489565	944.087	0.511919	0.53862	865.698	0.003202	0.547615	2344.88	0.000128474	0.514216
Medical cannabis is not legal	0.372434	441.679	REF	0.373394	627.455	0.962523	0.320513	618.085	0.00864308	0.289905	465.95	4.23677e-05	0.270058	1156.38	1.07001e-08	0.309767
Don't know	0.151535	179.709	REF	0.165603	278.281	0.358715	0.189922	366.25	0.0118765	0.171476	275.605	0.198752	0.182327	780.722	0.0234287	0.176017
Weighted N	1186			1680			1928			1607			4282			10684
	Social Grade
	ABC1			C2DE
Legal or not legal	%	Count (weighted)	P	%	Count (weighted)	P	All
Medical cannabis is legal	0.523321	3186.96	REF	0.502145	2306.92	0.0323788	0.514216
Medical cannabis is not legal	0.322012	1961.02	REF	0.293535	1348.54	0.00177679	0.309767
Don't know	0.154666	941.899	REF	0.204319	938.668	9.94254e-11	0.176017
Weighted N	6090			4594			10684
	Region
	North			Midlands			East			London			South			England (NET)			Wales			Scotland
Legal or not legal	%	Count (weighted)	P	%	Count (weighted)	P	%	Count (weighted)	P	%	Count (weighted)	P	%	Count (weighted)	P	%	Count (weighted)	P	%	Count (weighted)	P	%	Count (weighted)	P
Medical cannabis is legal	0.499533	1275.55	0.229893	0.543781	958.61	0	0.512275	493.499	1.27892e-05	0.49266	710.583	REF	0.51207	1284.76	0.000708588	0.511647	4723	8.43027e-06	0.514366	269.279	4.55864e-08	0.539643	501.602	0
Medical cannabis is not legal	0.305613	780.375	0.000109053	0.292634	515.873	1.32534e-11	0.29052	279.872	0	0.327773	472.76	REF	0.323427	811.462	0.448217	0.309863	2860.34	2.65255e-05	0.325007	170.146	0.485704	0.300229	279.065	6.85784e-10
Don't know	0.194854	497.554	0.00759082	0.163585	288.377	0.00206988	0.197206	189.978	8.69937e-05	0.179567	258.997	REF	0.164503	412.73	0.00858082	0.17849	1647.64	0.800365	0.160627	84.0907	1.82554e-06	0.160128	148.841	1.32509e-05
Weighted N	2553			1763			963			1442			2509			9231			524			930
	Urban Rural Location
	Urban			Town and Fringe			Rural			Uncoded
Legal or not legal	%	Count (weighted)	P	%	Count (weighted)	P	%	Count (weighted)	P	%	Count (weighted)	P	All
Medical cannabis is legal	0.510835	4291.86	REF	0.535581	555.852	0.126258	0.518048	642.318	0.628905	0.774893	2.66981	0.206247	0.514162
Medical cannabis is not legal	0.312502	2625.53	REF	0.27754	288.045	0.0165459	0.318745	395.206	0.65349	0.225107	0.77558	0.675678	0.309802
Don't know	0.176663	1484.26	REF	0.186878	193.951	0.418058	0.163207	202.357	0.224836	0	0	0	0.176037
Weighted N	8402			1038			1240			3			10682.8
	Working Status
	Working full time			Working part time			ALL WORKERS (NET)			Full time student			Retired			Unemployed			Not working/ Other
Legal or not legal	%	Count (weighted)	P	%	Count (weighted)	P	%	Count (weighted)	P	%	Count (weighted)	P	%	Count (weighted)	P	%	Count (weighted)	P	%	Count (weighted)	P
Medical cannabis is legal	0.514669	2220.64	REF	0.520479	821.616	0.386541	0.516225	3042.25	0.648307	0.497346	313.865	0.00141912	0.542683	1386.18	0.000340204	0.456517	267.336	0	0.474871	484.249	6.79028e-11
Medical cannabis is not legal	0.323385	1395.31	REF	0.311725	492.082	0.0822625	0.320262	1887.39	0.359998	0.395724	249.733	0	0.267419	683.07	8.62865e-13	0.325508	190.618	0.701707	0.292959	298.745	6.02169e-07
Don't know	0.161946	698.749	REF	0.167796	264.879	0.383268	0.163513	963.628	0.646042	0.10693	67.4814	0	0.189898	485.056	0.000350723	0.217975	127.646	0	0.23217	236.755	0
Weighted N	4315			1579			5893			631			2554			586			1020
	Marital Status
	Married/ Civil Partnership			Living as married			Separated/ Divorced			Widowed			Never Married
Legal or not legal	%	Count (weighted)	P	%	Count (weighted)	P	%	Count (weighted)	P	%	Count (weighted)	P	%	Count (weighted)	P	All
Medical cannabis is legal	0.545355	2625.25	REF	0.51342	742.717	0.0327038	0.518329	453.404	0.130511	0.489384	171.442	0.0335602	0.469686	1476.56	9.83176e-11	0.51456
Medical cannabis is not legal	0.278964	1342.89	REF	0.321167	464.603	0.00233135	0.309958	271.133	0.0599479	0.278271	97.4844	0.97658	0.355843	1118.67	2.53531e-12	0.309973
Don't know	0.175682	845.703	REF	0.165413	239.287	0.3585	0.171713	150.205	0.769026	0.232346	81.3958	0.0103741	0.174471	548.487	0.891817	0.175467
Weighted N	4814			1447			875			350			3144			10629.2
	Children in Household
	0			1			2			3+			ALL WITH CHILDREN IN HOUSEHOLD (NET)			Refused
Legal or not legal	%	Count (weighted)	P	%	Count (weighted)	P	%	Count (weighted)	P	%	Count (weighted)	P	%	Count (weighted)	P	%	Count (weighted)	P
Medical cannabis is legal	0.52222	4045.81	REF	0.486227	616.51	4.9624e-08	0.518883	538.111	0.594219	0.531007	206.425	0.0839881	0.505262	1361.05	0.0411194	0.358226	87.0237	0
Medical cannabis is not legal	0.308752	2392.01	REF	0.334176	423.717	0.000116763	0.3166	328.332	0.21035	0.273266	106.23	3.14526e-12	0.318619	858.279	0.234695	0.243972	59.268	0
Don't know	0.169027	1309.51	REF	0.179597	227.719	0.109114	0.164517	170.614	0.471584	0.195727	76.0872	1.54168e-07	0.176119	474.419	0.39304	0.397802	96.6378	0
Weighted N	7747			1268			1037			389			2694			243
	Social Media/ Messaging service (within the last month)
	Facebook			Twitter			LinkedIn			Pinterest			Instagram			Snapchat			Facebook Messenger			WhatsApp			Skype
Legal or not legal	%	Count (weighted)	P	%	Count (weighted)	P	%	Count (weighted)	P	%	Count (weighted)	P	%	Count (weighted)	P	%	Count (weighted)	P	%	Count (weighted)	P	%	Count (weighted)	P	%	Count (weighted)	P
Medical cannabis is legal	0.527904	3963.69	REF	0.532665	1993.75	0.440608	0.5226	1062.82	0.349875	0.51109	758.283	0.00176091	0.502463	2054.32	2.05321e-05	0.475772	722.437	0	0.524172	3472.59	0.405128	0.521161	3880.55	0.286245	0.525144	609.377	0.609542
Medical cannabis is not legal	0.312278	2344.69	REF	0.321888	1204.82	0.119634	0.33968	690.811	1.38434e-06	0.327078	485.272	0.00589876	0.343137	1402.91	2.4044e-07	0.37485	569.192	0	0.315183	2088.06	0.516829	0.316769	2358.65	0.477454	0.307935	357.328	0.421548
Don't know	0.159819	1199.98	REF	0.145446	544.401	0.0199513	0.13772	280.083	9.87019e-05	0.161833	240.105	0.707854	0.1544	631.265	0.364141	0.149379	226.825	0.0456695	0.160645	1064.26	0.853805	0.16207	1206.77	0.721831	0.16692	193.694	0.188703
Weighted N	7508			3743			2034			1484			4088			1518			6625			7446			1160
	Gross household income
	under £5,000 per year			£5,000 to £9,999 per year			£10,000 to £14,999 per year			£15,000 to £19,999 per year			£20,000 to £24,999 per year			£25,000 to £29,999 per year			£30,000 to £34,999 per year			£35,000 to £39,999 per year			£40,000 to £44,999 per year			£45,000 to £49,999 per year			£50,000 to £59,999 per year			£60,000 to £69,999 per year			£70,000 to £99,999 per year			£100,000 to £149,999 per year			£150,000 and over			Don't know			Prefer not to answer
Legal or not legal	%	Count (weighted)	P	%	Count (weighted)	P	%	Count (weighted)	P	%	Count (weighted)	P	%	Count (weighted)	P	%	Count (weighted)	P	%	Count (weighted)	P	%	Count (weighted)	P	%	Count (weighted)	P	%	Count (weighted)	P	%	Count (weighted)	P	%	Count (weighted)	P	%	Count (weighted)	P	%	Count (weighted)	P	%	Count (weighted)	P	%	Count (weighted)	P	%
Medical cannabis is legal	0.437171	96.9849	0.132282	0.51336	203.63	0.57899	0.509987	326.778	0.603502	0.553768	382.484	0.0251865	0.496339	411.44	REF	0.532864	384.491	0.152375	0.514766	347.053	0.478036	0.5446	289.699	0.0798637	0.511555	290.765	0.578425	0.565121	246.413	0.0195042	0.532331	338.262	0.172313	0.580449	259.29	0.00366057	0.574333	403.261	0.00223622	0.514425	132.519	0.608427	0.51665	51.6647	0.70264	0.418437	277.929	0.003689	0.470506
Medical cannabis is not legal	0.336138	74.571	0.807568	0.319037	126.549	0.779758	0.301223	193.011	0.289054	0.271254	187.353	0.0174841	0.327051	271.109	REF	0.300442	216.785	0.261177	0.312939	210.982	0.560121	0.284499	151.338	0.0929161	0.330769	188.007	0.885142	0.318374	138.822	0.753452	0.317619	201.826	0.702087	0.308167	137.66	0.485376	0.30739	215.83	0.409476	0.343455	88.476	0.623721	0.323118	32.3116	0.937049	0.341735	226.983	0.564651	0.297847
Don't know	0.226691	50.2906	0.124145	0.167604	66.482	0.696368	0.188789	120.968	0.549264	0.174977	120.856	0.933559	0.176609	146.4	REF	0.166694	120.279	0.606459	0.172295	116.161	0.826719	0.170901	90.9105	0.784689	0.157676	89.622	0.352085	0.116506	50.8006	0.00312842	0.15005	95.3472	0.171666	0.111383	49.7556	0.00102714	0.118277	83.0464	0.00122373	0.14212	36.6109	0.171913	0.160232	16.0231	0.676271	0.239828	159.295	0.0042035	0.231647
Weighted N	222			397			641			691			829			722			674			532			568			436			635			447			702			258			100			664			1781
	Gross personal income
	under £5,000 per year			£5,000 to £9,999 per year			£10,000 to £14,999 per year			£15,000 to £19,999 per year			£20,000 to £24,999 per year			£25,000 to £29,999 per year			£30,000 to £34,999 per year			£35,000 to £39,999 per year			£40,000 to £44,999 per year			£45,000 to £49,999 per year			£50,000 to £59,999 per year			£60,000 to £69,999 per year			£70,000 to £99,999 per year			£100,000 and over			Don't know			Prefer not to answer
Legal or not legal	%	Count (weighted)	P	%	Count (weighted)	P	%	Count (weighted)	P	%	Count (weighted)	P	%	Count (weighted)	P	%	Count (weighted)	P	%	Count (weighted)	P	%	Count (weighted)	P	%	Count (weighted)	P	%	Count (weighted)	P	%	Count (weighted)	P	%	Count (weighted)	P	%	Count (weighted)	P	%	Count (weighted)	P	%	Count (weighted)	P	%	Count (weighted)	P	All
Medical cannabis is legal	0.468482	357.902	0.00627541	0.538228	444.645	0.890185	0.535048	592.994	REF	0.562067	595.287	0.205269	0.533304	575.471	0.934559	0.500666	391.879	0.137681	0.501684	335.292	0.166832	0.527994	230.726	0.800095	0.623335	218.572	0.00263268	0.523199	124.804	0.733068	0.548023	140.358	0.700175	0.616652	92.0924	0.0503872	0.559538	101.18	0.524249	0.542406	50.7796	0.88748	0.40168	161.791	6.36805e-06	0.455328	829.21	2.34185e-05	0.513132
Medical cannabis is not legal	0.357363	273.012	0.000968814	0.305555	252.427	0.260965	0.281865	312.391	REF	0.288288	305.326	0.740054	0.309608	334.088	0.153574	0.333403	260.959	0.0163412	0.337506	225.566	0.0131693	0.334315	146.091	0.0437182	0.241751	84.7697	0.123554	0.329236	78.536	0.144468	0.322806	82.6757	0.192568	0.293787	43.8749	0.759008	0.309326	55.9349	0.441023	0.309702	28.9941	0.563197	0.329923	132.888	0.0842807	0.299828	546.024	0.293694	0.309619
Don't know	0.174155	133.048	0.631694	0.156217	129.055	0.119047	0.183087	202.915	REF	0.149645	158.489	0.0358729	0.157088	169.509	0.103938	0.165931	129.877	0.327829	0.16081	107.475	0.218665	0.137691	60.169	0.0228652	0.134915	47.3078	0.0232777	0.147565	35.2002	0.1572	0.129171	33.0828	0.0213919	0.0895609	13.3753	0.00026942	0.131135	23.713	0.0520853	0.147892	13.8455	0.34586	0.268397	108.106	0.000924162	0.244844	445.892	5.18356e-05	0.177249
Weighted N	764			826			1108			1059			1079			783			668			437			351			239			256			149			181			94			403			1821			10217.6
[truncated: 3 more columns]

## Sheet: Personal Use of CBD
Supplementary Table 3 - Responses to question '"CBD" is a chemical substance found in cannabis that is thought to have medical benefits. It will not get you high, because it does not contain the chemical in cannabis that makes you high. Some CBD products can currently be purchased without prescription. Do you personally use ANY CBD (Cannabidiol) products (e.g. oil, gummies, capsules etc.)? (Pleas…
	Gender
	Male			Female
Personal use	%	Count (weighted)	P	%	Count (weighted)	P	All
Yes - mostly for wellness purposes	0.0558587	289.445	REF	0.0717218	394.632	0.000778378	0.0640282
Yes - prescribed for a medical condition	0.0330826	171.426	REF	0.0208384	114.658	0.000112854	0.0267768
Yes - for another reason	0.0200277	103.778	REF	0.0215754	118.713	0.575866	0.0208247
No	0.889037	4606.76	REF	0.881902	4852.45	0.2479	0.885362
Prefer not to say	0.0142229	73.6994	REF	0.0119139	65.5532	0.29664	0.0130338
Weighted N	5182			5502			10684
	Age
	18-24			25-34			35-44			45-54			55+
Personal use	%	Count (weighted)	P	%	Count (weighted)	P	%	Count (weighted)	P	%	Count (weighted)	P	%	Count (weighted)	P	All
Yes - mostly for wellness purposes	0.103242	122.437	REF	0.0873235	146.74	0.204442	0.0686644	132.414	0.00386607	0.0554484	89.1196	6.32509e-05	0.0451583	193.367	1.05175e-07	0.0640282
Yes - prescribed for a medical condition	0.0592567	70.274	REF	0.0363371	61.0613	0.0140426	0.0290846	56.0873	0.000797592	0.020324	32.6659	1.14789e-05	0.0154123	65.9953	1.44755e-07	0.0267768
Yes - for another reason	0.0447369	53.0545	REF	0.0204175	34.3098	0.00213235	0.026266	50.652	0.0209873	0.0134978	21.6943	4.84834e-05	0.0146616	62.7808	4.15118e-05	0.0208247
No	0.782515	928.004	REF	0.843566	1417.54	0.000272071	0.879475	1696	1.6483e-09	0.909317	1461.5	2.22045e-15	0.92391	3956.17	0	0.885362
Prefer not to say	0.0346502	41.0925	REF	0.0229907	38.6338	0.10952	0.0130755	25.2151	0.00154773	0.00785941	12.6321	6.06974e-05	0.00506288	21.6792	3.62227e-06	0.0130338
Weighted N	1186			1680			1928			1607			4282			10684
	Social Grade
	ABC1			C2DE
Personal use	%	Count (weighted)	P	%	Count (weighted)	P	All
Yes - mostly for wellness purposes	0.0613165	373.41	REF	0.0676229	310.668	0.196796	0.0640282
Yes - prescribed for a medical condition	0.0224324	136.611	REF	0.0325357	149.473	0.00218148	0.0267768
Yes - for another reason	0.0181414	110.479	REF	0.0243817	112.012	0.0313593	0.0208247
No	0.89694	5462.26	REF	0.870016	3996.96	2.72195e-05	0.885362
Prefer not to say	0.00799375	48.681	REF	0.0197147	90.5716	1.19034e-06	0.0130338
Weighted N	6090			4594			10684
	Region
	North			Midlands			East			London			South			England (NET)			Wales			Scotland
Personal use	%	Count (weighted)	P	%	Count (weighted)	P	%	Count (weighted)	P	%	Count (weighted)	P	%	Count (weighted)	P	%	Count (weighted)	P	%	Count (weighted)	P	%	Count (weighted)	P
Yes - mostly for wellness purposes	0.0514307	131.327	0.000246302	0.0754404	132.991	0.561075	0.0646112	62.2431	0.082043	0.0724249	104.461	REF	0.0638872	160.29	0.136291	0.0640574	591.312	0.0495789	0.0745927	39.0505	0.584769	0.0577884	53.7148	0.00103664
Yes - prescribed for a medical condition	0.025789	65.8516	0.354549	0.0374549	66.0278	0.219833	0.0250297	24.1124	0.177477	0.0310892	44.8411	REF	0.0221377	55.5423	0.118303	0.0277734	256.375	0.436471	0.023951	12.5388	0.0719914	0.0184719	17.1697	0.00468369
Yes - for another reason	0.0210821	53.8326	0.65536	0.0167629	29.5506	0.733836	0.0184218	17.7467	0.981341	0.0185269	26.7221	REF	0.0233616	58.6131	0.398878	0.0201999	186.465	0.694592	0.0322845	16.9014	0.000526486	0.0205754	19.125	0.646076
No	0.891975	2277.64	4.93306e-06	0.873019	1539.01	0.164867	0.893638	860.885	6.1179e-10	0.865813	1248.8	REF	0.892796	2239.98	2.5248e-06	0.884664	8166.31	9.77816e-06	0.875925	458.561	0.0108162	0.897616	834.341	1.07114e-12
Prefer not to say	0.0160589	41.0059	0.299313	0.0114202	20.1322	0.0414257	0.00786594	7.57764	0.00165958	0.0220008	31.7327	REF	0.008995	22.568	0.0232543	0.0133265	123.016	0.0417935	0.00819868	4.29214	0.000504911	0.0128498	11.944	0.0402402
Weighted N	2553			1763			963			1442			2509			9231			524			930
	Urban Rural Location
	Urban			Town and Fringe			Rural			Uncoded
Personal use	%	Count (weighted)	P	%	Count (weighted)	P	%	Count (weighted)	P	%	Count (weighted)	P	All
Yes - mostly for wellness purposes	0.065576	550.946	REF	0.0565785	58.7199	0.233883	0.0593898	73.6362	0.383932	0.225107	0.77558	0.444963	0.0640353
Yes - prescribed for a medical condition	0.0273689	229.944	REF	0.0245882	25.5188	0.58228	0.0246968	30.6211	0.56703	0	0	0	0.0267798
Yes - for another reason	0.0204749	172.022	REF	0.0274404	28.4789	0.182403	0.0171102	21.2145	0.391085	0.225107	0.77558	0.32717	0.020827
No	0.882593	7415.23	REF	0.889656	923.327	0.48851	0.900735	1116.8	0.0444517	0.774893	2.66981	0.606104	0.88535
Prefer not to say	0.0144968	121.797	REF	0.0103727	10.7653	0.219626	0.00539583	6.69019	0.000171248	0	0	0	0.0130352
Weighted N	8402			1038			1240			3			10683
	Working Status
	Working full time			Working part time			ALL WORKERS (NET)			Full time student			Retired			Unemployed			Not working/ Other
Personal use	%	Count (weighted)	P	%	Count (weighted)	P	%	Count (weighted)	P	%	Count (weighted)	P	%	Count (weighted)	P	%	Count (weighted)	P	%	Count (weighted)	P
Yes - mostly for wellness purposes	0.0630632	272.098	REF	0.0672392	106.142	0.533665	0.0641817	378.24	0.74302	0.083941	52.9735	0.000120482	0.0424845	108.518	0.00848575	0.102434	59.9852	1.3074e-12	0.0827266	84.3603	0.00125359
Yes - prescribed for a medical condition	0.0306138	132.089	REF	0.026053	41.1266	0.496651	0.0293921	173.216	0.720294	0.0295342	18.6384	0.842349	0.016125	41.1882	0.0638362	0.0255827	14.9813	0.364139	0.0373231	38.0602	0.270843
Yes - for another reason	0.0156379	67.4726	REF	0.0229158	36.1744	0.278041	0.0175873	103.647	0.56774	0.0358892	22.6489	0.000191616	0.0124591	31.8243	0.68427	0.0404364	23.6796	7.77816e-06	0.0399037	40.6918	6.86049e-05
No	0.888884	3835.26	REF	0.877049	1384.49	0.077761	0.885714	5219.75	0.352822	0.845479	533.565	1.33227e-15	0.927682	2369.58	7.03774e-07	0.848721	497.012	4.62519e-13	0.823051	839.305	0
Prefer not to say	0.0100431	43.333	REF	0.0133185	21.0243	0.625416	0.0109205	64.3573	0.797062	0.0223428	14.1	0.0234653	0.00526495	13.4483	0.541039	0.0238775	13.9827	0.0125903	0.0327182	33.3643	0.000199021
Weighted N	4315			1579			5893			631			2554			586			1020
	Marital Status
	Married/ Civil Partnership			Living as married			Separated/ Divorced			Widowed			Never Married
Personal use	%	Count (weighted)	P	%	Count (weighted)	P	%	Count (weighted)	P	%	Count (weighted)	P	%	Count (weighted)	P	All
Yes - mostly for wellness purposes	0.0489601	235.686	REF	0.0870667	125.951	2.20988e-06	0.0669792	58.5896	0.0398953	0.0545763	19.1193	0.637696	0.0757673	238.191	4.02783e-06	0.0637428
Yes - prescribed for a medical condition	0.0229118	110.294	REF	0.0277926	40.205	0.311926	0.0233099	20.3901	0.941164	0.00709412	2.48523	0.000881034	0.0355714	111.826	0.00181216	0.0268317
Yes - for another reason	0.0142174	68.4403	REF	0.0187171	27.0763	0.254571	0.0265452	23.2202	0.0262319	0.0198542	6.95538	0.438511	0.0307914	96.7992	5.29804e-06	0.0209321
No	0.911683	4388.7	REF	0.869704	1258.12	1.68702e-05	0.891712	780.018	0.0688816	0.893373	312.968	0.257539	0.850611	2674.07	4.66294e-15	0.88566
Prefer not to say	0.00747542	35.9855	REF	0.00772766	11.1789	0.923065	0.0108055	9.45206	0.356445	0.0277187	9.71049	0.0162673	0.0225559	70.9092	6.73217e-07	0.0129112
Weighted N	4814			1447			875			350			3144			10629
	Children in Household
	0			1			2			3+			ALL WITH CHILDREN IN HOUSEHOLD (NET)			Refused
Personal use	%	Count (weighted)	P	%	Count (weighted)	P	%	Count (weighted)	P	%	Count (weighted)	P	%	Count (weighted)	P	%	Count (weighted)	P
Yes - mostly for wellness purposes	0.0613911	475.617	REF	0.0708899	89.8845	0.149888	0.0569245	59.0339	0.475875	0.105264	40.9205	0	0.070474	189.839	0.273986	0.0766543	18.6216	0.00138817
Yes - prescribed for a medical condition	0.0217942	168.847	REF	0.0296979	37.6553	0.230862	0.0360638	37.4002	0.0227594	0.0842391	32.7473	0	0.0400197	107.803	0.0281739	0.0388336	9.43382	0.000358433
Yes - for another reason	0.0200295	155.175	REF	0.0177985	22.5675	0.7352	0.0153916	15.9619	0.459117	0.0391171	15.2064	0.000174956	0.0199484	53.7359	0.992207	0.055903	13.5805	6.08402e-14
No	0.898088	6957.78	REF	0.876852	1111.8	0.00128812	0.892119	925.178	0.340692	0.778431	302.609	0	0.868526	2339.59	0.000371614	0.666213	161.843	0
Prefer not to say	0.00734842	56.9306	REF	0.0133486	16.9252	0.363037	0.0101233	10.4984	0.65782	0.0278983	10.8453	5.34588e-05	0.0142066	38.2689	0.408806	0.181341	44.0531	0
Weighted N	7747			1268			1037			389			2694			243
	Social Media/ Messaging service (within the last month)
	Facebook			Twitter			LinkedIn			Pinterest			Instagram			Snapchat			Facebook Messenger			WhatsApp			Skype
Personal use	%	Count (weighted)	P	%	Count (weighted)	P	%	Count (weighted)	P	%	Count (weighted)	P	%	Count (weighted)	P	%	Count (weighted)	P	%	Count (weighted)	P	%	Count (weighted)	P	%	Count (weighted)	P
Yes - mostly for wellness purposes	0.0649165	487.417	REF	0.0677559	253.608	0.645634	0.0583937	118.756	0.250257	0.082594	122.541	0.00100757	0.0853889	349.112	0.000608401	0.101682	154.399	2.07256e-12	0.0753333	499.076	0.0201402	0.0709951	528.628	0.336348	0.065324	75.802	0.939871
Yes - prescribed for a medical condition	0.0235511	176.83	REF	0.0190195	71.1893	0.463017	0.024238	49.2932	0.903628	0.0284655	42.2332	0.360496	0.0269168	110.049	0.57296	0.0376886	57.2284	0.00680983	0.0264367	175.141	0.519717	0.0252871	188.287	0.783648	0.0304573	35.3426	0.201163
Yes - for another reason	0.0207155	155.539	REF	0.0255673	95.6977	0.432019	0.0199723	40.6179	0.895771	0.0185304	27.4929	0.684314	0.0278152	113.722	0.234413	0.0392156	59.5472	0.000399256	0.0236687	156.803	0.509979	0.0227198	169.171	0.751241	0.0184652	21.427	0.677032
No	0.893838	6711.26	REF	0.890371	3332.63	0.574437	0.897554	1825.37	0.512432	0.874024	1296.75	0.000228138	0.864697	3535.31	1.07246e-06	0.830178	1260.59	0	0.876872	5809.2	0.000154423	0.881886	6566.5	0.0587274	0.888642	1031.18	0.336191
Prefer not to say	0.0082247	61.754	REF	0.00880773	32.967	0.924774	0.00697508	14.1853	0.825663	0.00914588	13.5694	0.863904	0.0110709	45.2632	0.633581	0.0161339	24.4986	0.130007	0.00974722	64.5745	0.734095	0.010453	77.833	0.724504	0.00799115	9.27293	0.965519
Weighted N	7508			3743			2034			1484			4088			1518			6625			7446			1160
	Gross household income
	under £5,000 per year			£5,000 to £9,999 per year			£10,000 to £14,999 per year			£15,000 to £19,999 per year			£20,000 to £24,999 per year			£25,000 to £29,999 per year			£30,000 to £34,999 per year			£35,000 to £39,999 per year			£40,000 to £44,999 per year			£45,000 to £49,999 per year			£50,000 to £59,999 per year			£60,000 to £69,999 per year			£70,000 to £99,999 per year			£100,000 to £149,999 per year			£150,000 and over			Don't know			Prefer not to answer
Personal use	%	Count (weighted)	P	%	Count (weighted)	P	%	Count (weighted)	P	%	Count (weighted)	P	%	Count (weighted)	P	%	Count (weighted)	P	%	Count (weighted)	P	%	Count (weighted)	P	%	Count (weighted)	P	%	Count (weighted)	P	%	Count (weighted)	P	%	Count (weighted)	P	%	Count (weighted)	P	%	Count (weighted)	P	%	Count (weighted)	P	%	Count (weighted)	P	%
Yes - mostly for wellness purposes	0.121227	26.8938	0.0305617	0.0806482	31.99	0.424177	0.0619666	39.7055	0.661252	0.0740872	51.1715	0.624724	0.0676228	56.0558	REF	0.0652267	47.0647	0.850522	0.0737088	49.6942	0.648169	0.0605086	32.1874	0.596848	0.0701447	39.8698	0.855947	0.0540318	23.5598	0.328655	0.059084	37.5441	0.505024	0.0467087	20.865	0.112952	0.0507139	35.6081	0.160017	0.0738176	19.0158	0.734814	0.0936297	9.36291	0.395127	0.0534401	35.4953	0.266391	0.0525539
Yes - prescribed for a medical condition	0.0411254	9.12353	0.805194	0.0302865	12.0135	0.520373	0.02101	13.4623	0.0613858	0.0350637	24.2183	0.816754	0.0372865	30.9086	REF	0.0263029	18.979	0.217941	0.026843	18.0975	0.250308	0.0310634	16.5241	0.531398	0.0307041	17.452	0.503494	0.0221828	9.67246	0.118124	0.0191779	12.1863	0.0346335	0.0212676	9.50037	0.0900105	0.020753	14.5715	0.0522733	0.0255419	6.57973	0.316875	0.0177257	1.77256	0.187434	0.0290132	19.2708	0.387441	0.0225112
Yes - for another reason	0.0415162	9.21022	0.100436	0.0321884	12.7679	0.130877	0.0178311	11.4254	0.915209	0.0287395	19.8502	0.133653	0.0170972	14.1727	REF	0.0273092	19.7051	0.177648	0.0147724	9.95953	0.719944	0.0154267	8.20618	0.809997	0.0167009	9.49269	0.955178	0.0264127	11.5169	0.294924	0.0166979	10.6104	0.953159	0.0172427	7.70239	0.984684	0.0187535	13.1676	0.807854	0.00302091	0.778204	0.0128657	0	0	0.000175465	0.0403577	26.8058	0.0122529	0.0170488
No	0.807763	179.199	0.0135932	0.849978	337.153	0.128948	0.896064	574.159	0.400689	0.876923	605.685	0.750808	0.882242	731.333	REF	0.882332	636.651	0.995608	0.891847	601.28	0.558456	0.889992	473.429	0.657592	0.88081	500.647	0.935574	0.906189	395.13	0.181268	0.904474	574.734	0.169889	0.914779	408.637	0.0590078	0.907207	636.984	0.111087	0.894375	230.396	0.580798	0.878777	87.8772	0.920467	0.850191	564.702	0.0835023	0.894168
Prefer not to say	0.0188703	4.18632	0.255004	0.0198229	7.86297	0.103038	0.00954379	6.11524	0.653476	0.0105126	7.26096	0.518552	0.00736783	6.10755	REF	0.0117546	8.48156	0.380717	0.00523144	3.52702	0.600406	0.00736771	3.91923	0.99998	0.00976643	5.55118	0.638848	0	0	0.013987	0.00330753	2.10172	0.279836	0.00189029	0.844405	0.129775	0.0123549	8.67481	0.328699	0.00713055	1.83687	0.968277	0.00986758	0.986752	0.809665	0.0387721	25.7527	0.000221158	0.0203709
Weighted N	222			397			641			691			829			722			674			532			568			436			635			447			702			258			100			664			1781
	Gross personal income
	under £5,000 per year			£5,000 to £9,999 per year			£10,000 to £14,999 per year			£15,000 to £19,999 per year			£20,000 to £24,999 per year			£25,000 to £29,999 per year			£30,000 to £34,999 per year			£35,000 to £39,999 per year			£40,000 to £44,999 per year			£45,000 to £49,999 per year			£50,000 to £59,999 per year			£60,000 to £69,999 per year			£70,000 to £99,999 per year			£100,000 and over			Don't know			Prefer not to answer
Personal use	%	Count (weighted)	P	%	Count (weighted)	P	%	Count (weighted)	P	%	Count (weighted)	P	%	Count (weighted)	P	%	Count (weighted)	P	%	Count (weighted)	P	%	Count (weighted)	P	%	Count (weighted)	P	%	Count (weighted)	P	%	Count (weighted)	P	%	Count (weighted)	P	%	Count (weighted)	P	%	Count (weighted)	P	%	Count (weighted)	P	%	Count (weighted)	P	All
Yes - mostly for wellness purposes	0.077407	59.136	0.256285	0.0758432	62.6561	0.280909	0.0630932	69.9262	REF	0.0695828	73.6953	0.543366	0.074143	80.0053	0.305174	0.0553824	43.3486	0.478681	0.0527595	35.2609	0.354833	0.0404037	17.6558	0.0543006	0.0483445	16.952	0.268426	0.0885983	21.1342	0.186034	0.0608835	15.5933	0.89173	0.0759144	11.3373	0.567314	0.0493928	8.93161	0.422846	0.0697598	6.53086	0.801296	0.0612197	24.6584	0.896397	0.0510823	93.0274	0.175392	0.0626223
Yes - prescribed for a medical condition	0.0283555	21.6626	0.537351	0.0347923	28.7428	0.153074	0.0235198	26.067	REF	0.0302062	31.9915	0.335723	0.0311067	33.5663	0.275148	0.0224561	17.5767	0.878076	0.0171949	11.4919	0.344804	0.034286	14.9825	0.267281	0.0418584	14.6776	0.107095	0.0303943	7.25025	0.55688	0.0375243	9.61058	0.258751	0.0136067	2.03206	0.336752	0.0253276	4.57994	0.881222	0.0200354	1.8757	0.812938	0.0338768	13.6451	0.319922	0.0155772	28.3681	0.137792	0.0262411
Yes - for another reason	0.0303561	23.1909	0.238033	0.0286742	23.6885	0.295036	0.0210509	23.3308	REF	0.0245088	25.9574	0.589284	0.0158627	17.117	0.364748	0.0170153	13.3181	0.520222	0.0165838	11.0835	0.489961	0.00811488	3.54608	0.0317319	0.0165223	5.79353	0.566659	0.0230703	5.50318	0.845517	0.0138872	3.55674	0.387985	0.0169012	2.52406	0.710348	0.00545609	0.986614	0.0215998	0.0197011	1.8444	0.926048	0.0586171	23.6102	0.00366472	0.0138801	25.2775	0.156903	0.0205849
No	0.869892	664.565	0.105813	0.868319	717.342	0.069743	0.895561	992.551	REF	0.882281	934.427	0.324658	0.878131	947.562	0.196684	0.902468	706.375	0.620028	0.912304	609.722	0.234985	0.91677	400.615	0.182538	0.901246	316.021	0.752508	0.865633	206.488	0.199119	0.887081	227.196	0.690228	0.900102	134.423	0.859681	0.898676	162.506	0.894118	0.870715	81.5157	0.474946	0.808094	325.489	9.55657e-05	0.900772	1640.42	0.649061	0.887412
Prefer not to say	0.0111741	8.5366	0.379036	0.00573971	4.74173	0.731653	0.00698886	7.74576	REF	0.00785673	8.32108	0.813754	0.00584246	6.30441	0.735807	0.00838823	6.56559	0.731653	0.0082564	5.51802	0.765096	0.00219997	0.961356	0.14983	0.00285462	1.00097	0.267535	0	0	0.00492637	0.0113433	2.90521	0.527788	0	0	0.00493163	0.021147	3.82398	0.180736	0.0304809	2.8536	0.176452	0.0607101	24.4532	2.22643e-05	0.0244657	44.5552	6.22547e-05	0.0125555
Weighted N	764			826			1108			1059			1079			783			668			437			351			239			256			149			181			94			403			1821			10218
[truncated: 3 more columns]

## Sheet: Desire for access in the future
Supplementary Table 4 - Responses to question 'As a reminder, "CBD" is a chemical substance found in cannabis that is thought to have medical benefits. It will not get you high, because it does not contain the chemical in cannabis that makes you high. Some CBD products can currently be purchased without prescription. You previously said that you do not use any CBD products (e.g. oil, gummies, cap…
	Gender
	Male			Female
Would like access	%	Count (weighted)	P	%	Count (weighted)	P	All
Yes, I would	0.328594	1513.75	REF	0.292471	1419.2	0.00014644	0.310064
No, I wouldn't	0.363906	1676.43	REF	0.382067	1853.96	0.0674556	0.373222
Don't know	0.303003	1395.86	REF	0.321817	1561.6	0.0480122	0.312654
Prefer not to say	0.00449709	20.717	REF	0.00364449	17.6847	0.516081	0.00405971
Weighted N	4607			4852			9459.21
	Age
	18-24			25-34			35-44			45-54			55+
Would like access	%	Count (weighted)	P	%	Count (weighted)	P	%	Count (weighted)	P	%	Count (weighted)	P	%	Count (weighted)	P	All
Yes, I would	0.350334	325.111	REF	0.374455	530.805	0.282483	0.358929	608.744	0.692969	0.315436	461.011	0.113345	0.254611	1007.29	1.00031e-06	0.310064
No, I wouldn't	0.365193	338.9	REF	0.343238	486.554	0.32798	0.326818	554.283	0.0781394	0.339491	496.167	0.249245	0.418204	1654.49	0.00812018	0.373222
Don't know	0.273269	253.595	REF	0.280284	397.313	0.737357	0.31328	531.323	0.0515518	0.340167	497.155	0.00159967	0.32306	1278.08	0.00743073	0.312654
Prefer not to say	0.0112044	10.3977	REF	0.00202259	2.86709	0.0299472	0.000972109	1.64869	0.0131776	0.00490576	7.16978	0.156818	0.0041248	16.3184	0.0896849	0.00405971
Weighted N	928			1418			1696			1462			3956			9459.21
	Social Grade
	ABC1			C2DE
Would like access	%	Count (weighted)	P	%	Count (weighted)	P	All
Yes, I would	0.305509	1668.77	REF	0.316288	1264.19	0.268857	0.310064
No, I wouldn't	0.377503	2062.02	REF	0.367372	1468.37	0.318891	0.373222
Don't know	0.313588	1712.9	REF	0.311379	1244.57	0.820805	0.312654
Prefer not to say	0.00339997	18.5715	REF	0.00496132	19.8302	0.259852	0.00405971
Weighted N	5462			3997			9459.21
	Region
	North			Midlands			East			London			South			England (NET)			Wales			Scotland
Would like access	%	Count (weighted)	P	%	Count (weighted)	P	%	Count (weighted)	P	%	Count (weighted)	P	%	Count (weighted)	P	%	Count (weighted)	P	%	Count (weighted)	P	%	Count (weighted)	P
Yes, I would	0.315997	719.726	0.79314	0.3018	464.473	0.00384117	0.273283	235.266	0	0.317585	396.6	REF	0.30305	678.827	0.0166039	0.30551	2494.89	0.007428	0.346003	158.663	1.08258e-11	0.334878	279.402	0.000256676
No, I wouldn't	0.374549	853.087	5.83926e-06	0.393775	606.023	0	0.387048	333.204	0	0.347085	433.439	REF	0.389963	873.511	1.68821e-12	0.379518	3099.26	6.87006e-13	0.338201	155.086	0.0334527	0.330847	276.039	0.000597659
Don't know	0.306551	698.212	7.45614e-05	0.299756	461.328	1.73424e-08	0.334823	288.244	0.368923	0.330553	412.794	REF	0.30339	679.588	7.64841e-06	0.311054	2540.17	1.54941e-05	0.306035	140.336	4.50797e-09	0.331955	276.964	0.766834
Prefer not to say	0.00290234	6.61048	0.756969	0.00466966	7.18666	0.984363	0.00484527	4.17122	0.988482	0.00477666	5.96508	REF	0.00359687	8.05693	0.845818	0.00391736	31.9904	0.848885	0.00976079	4.47592	0.232798	0.00231968	1.9354	0.603365
Weighted N	2278			1539			861			1249			2240			8166			459			834
	Urban Rural Location
	Urban			Town and Fringe			Rural			Uncoded
Would like access	%	Count (weighted)	P	%	Count (weighted)	P	%	Count (weighted)	P	%	Count (weighted)	P	All
Yes, I would	0.316145	2344.29	REF	0.27875	257.378	0.0156176	0.295582	330.107	0.152598	0	0	0	0.309977
No, I wouldn't	0.371218	2752.67	REF	0.389317	359.467	0.279269	0.373703	417.352	0.87015	0.337912	0.90216	0.902952	0.373269
Don't know	0.308271	2285.9	REF	0.331076	305.691	0.157346	0.326025	364.106	0.227105	0.662088	1.76765	0.195231	0.312694
Prefer not to say	0.00436563	32.3721	REF	0.000857487	0.791742	0.00397294	0.00469001	5.23782	0.879323	0	0	1.30646e-08	0.00406022
Weighted N	7415			923			1117			3			9458.03
	Working Status
	Working full time			Working part time			ALL WORKERS (NET)			Full time student			Retired			Unemployed			Not working/ Other
Would like access	%	Count (weighted)	P	%	Count (weighted)	P	%	Count (weighted)	P	%	Count (weighted)	P	%	Count (weighted)	P	%	Count (weighted)	P	%	Count (weighted)	P
Yes, I would	0.329163	1262.42	REF	0.29157	403.676	1.20682e-07	0.319191	1666.1	0.00572656	0.365146	194.829	3.36621e-10	0.250131	592.706	0	0.396348	196.989	0	0.336389	282.333	0.255967
No, I wouldn't	0.358847	1376.27	REF	0.371735	514.663	0.0694348	0.362265	1890.93	0.343428	0.350718	187.131	0.15554	0.430839	1020.91	0	0.30609	152.131	0	0.332759	279.286	4.14505e-05
Don't know	0.308864	1184.57	REF	0.33383	462.184	0.000437695	0.315486	1646.76	0.0664787	0.277414	148.018	3.99668e-08	0.315143	746.756	0.452817	0.297562	147.892	0.053193	0.319361	268.041	0.0989348
Prefer not to say	0.00312694	11.9926	REF	0.00286594	3.96787	0.970668	0.00305771	15.9605	0.984692	0.00672241	3.58684	0.529847	0.00388665	9.20972	0.927628	0	0	0.592683	0.0114912	9.64463	0.18857
Weighted N	3835			1384			5220			534			2370			497			839
	Marital Status
	Married/ Civil Partnership			Living as married			Separated/ Divorced			Widowed			Never Married
Would like access	%	Count (weighted)	P	%	Count (weighted)	P	%	Count (weighted)	P	%	Count (weighted)	P	%	Count (weighted)	P	All
Yes, I would	0.280554	1231.27	REF	0.353093	444.233	1.46726e-06	0.291645	227.488	0.517727	0.26934	84.295	0.647912	0.348152	930.985	7.25022e-09	0.309996
No, I wouldn't	0.390902	1715.55	REF	0.34193	430.189	0.00129769	0.387974	302.627	0.873692	0.486507	152.261	0.000535348	0.341979	914.476	4.42084e-05	0.373396
Don't know	0.325684	1429.33	REF	0.30331	381.601	0.128529	0.318004	248.049	0.662878	0.236392	73.9832	0.000164143	0.30291	810.004	0.0488795	0.31262
Prefer not to say	0.00286018	12.5524	REF	0.00166654	2.09671	0.392638	0.00237636	1.85361	0.79565	0.00776136	2.42906	0.301507	0.00695918	18.6094	0.0269594	0.00398786
Weighted N	4389			1258			780			313			2674			9413.88
	Children in Household
	0			1			2			3+			ALL WITH CHILDREN IN HOUSEHOLD (NET)			Refused
Would like access	%	Count (weighted)	P	%	Count (weighted)	P	%	Count (weighted)	P	%	Count (weighted)	P	%	Count (weighted)	P	%	Count (weighted)	P
Yes, I would	0.304382	2117.82	REF	0.359779	400.002	1.77636e-15	0.309577	286.413	0.432403	0.314674	95.2231	0.0509373	0.334093	781.638	0.000682863	0.206961	33.4952	0
No, I wouldn't	0.382652	2662.41	REF	0.338744	376.616	2.84005e-10	0.357352	330.614	0.000132302	0.339159	102.633	2.22045e-16	0.346156	809.862	3.02793e-05	0.359106	58.1187	1.51406e-06
Don't know	0.309085	2150.55	REF	0.298773	332.176	0.138149	0.33213	307.28	0.000498084	0.333705	100.982	3.05429e-06	0.316482	740.438	0.397627	0.410774	66.4808	0
Prefer not to say	0.00388133	27.0055	REF	0.00270412	3.00644	0.865576	0.00094089	0.870491	0.656761	0.0124623	3.77121	0.103628	0.00326901	7.64814	0.944179	0.0231587	3.74807	8.20633e-05
Weighted N	6958			1112			925			303			2340			162
	Social Media/ Messaging service (within the last month)
	Facebook			Twitter			LinkedIn			Pinterest			Instagram			Snapchat			Facebook Messenger			WhatsApp			Skype
Would like access	%	Count (weighted)	P	%	Count (weighted)	P	%	Count (weighted)	P	%	Count (weighted)	P	%	Count (weighted)	P	%	Count (weighted)	P	%	Count (weighted)	P	%	Count (weighted)	P	%	Count (weighted)	P
Yes, I would	0.325736	2186.1	REF	0.369194	1230.39	2.78866e-11	0.341764	623.845	0.0077643	0.35963	466.352	2.2968e-09	0.370191	1308.74	1.55254e-12	0.381169	480.497	0	0.33998	1975.01	0.00251209	0.33424	2194.79	0.20294	0.318442	328.371	0.200797
No, I wouldn't	0.354017	2375.9	REF	0.329304	1097.45	0.000151217	0.338028	617.025	0.00791693	0.330226	428.222	2.71336e-05	0.317256	1121.6	4.95208e-09	0.312295	393.675	1.93179e-14	0.343308	1994.34	0.023076	0.353051	2318.31	0.88505	0.349365	360.258	0.414617
Don't know	0.317254	2129.17	REF	0.298781	995.726	0.00461318	0.317261	579.118	0.999091	0.309543	401.402	0.173614	0.30907	1092.66	0.192459	0.302072	380.788	0.00528107	0.314146	1824.94	0.509504	0.308893	2028.35	0.210631	0.32707	337.268	0.0851706
Prefer not to say	0.00299287	20.0859	REF	0.00272138	9.06935	0.966783	0.00294651	5.37846	0.993854	0.000600116	0.778204	0.672836	0.00348302	12.3136	0.937779	0.00446307	5.62609	0.787021	0.0025662	14.9076	0.927854	0.00381555	25.0548	0.901964	0.00512288	5.28261	0.708726
Weighted N	6711			3333			1825			1297			3535			1261			5809			6566			1031
	Gross household income
	under £5,000 per year			£5,000 to £9,999 per year			£10,000 to £14,999 per year			£15,000 to £19,999 per year			£20,000 to £24,999 per year			£25,000 to £29,999 per year			£30,000 to £34,999 per year			£35,000 to £39,999 per year			£40,000 to £44,999 per year			£45,000 to £49,999 per year			£50,000 to £59,999 per year			£60,000 to £69,999 per year			£70,000 to £99,999 per year			£100,000 to £149,999 per year			£150,000 and over			Don't know			Prefer not to answer
Would like access	%	Count (weighted)	P	%	Count (weighted)	P	%	Count (weighted)	P	%	Count (weighted)	P	%	Count (weighted)	P	%	Count (weighted)	P	%	Count (weighted)	P	%	Count (weighted)	P	%	Count (weighted)	P	%	Count (weighted)	P	%	Count (weighted)	P	%	Count (weighted)	P	%	Count (weighted)	P	%	Count (weighted)	P	%	Count (weighted)	P	%	Count (weighted)	P	%
Yes, I would	0.380597	68.2027	0.187363	0.334262	112.697	0.783044	0.285658	164.013	0.116905	0.304398	184.369	0.400857	0.325711	238.203	REF	0.299324	190.565	0.292491	0.354971	213.437	0.260332	0.299002	141.556	0.322614	0.324854	162.637	0.974869	0.340765	134.646	0.609083	0.297359	170.902	0.271115	0.351372	143.583	0.376988	0.325299	207.21	0.987026	0.3173	73.1045	0.808546	0.295236	25.9445	0.555226	0.357456	201.856	0.24615	0.229254
No, I wouldn't	0.308869	55.3492	0.0905814	0.403093	135.904	0.418026	0.409813	235.298	0.2269	0.367657	222.684	0.724114	0.376982	275.699	REF	0.369108	234.993	0.763531	0.36664	220.454	0.69625	0.363878	172.27	0.641996	0.338681	169.56	0.16767	0.399497	157.853	0.459375	0.394512	226.74	0.518252	0.383546	156.731	0.825314	0.370508	236.008	0.804341	0.32872	75.7357	0.171187	0.360897	31.7146	0.766949	0.311074	175.664	0.0155123	0.409699
Don't know	0.295429	52.9407	0.961932	0.260089	87.6898	0.204588	0.304529	174.848	0.777082	0.320239	193.964	0.364142	0.297308	217.431	REF	0.328796	209.328	0.209934	0.277094	166.611	0.41469	0.33712	159.603	0.144148	0.332334	166.382	0.195044	0.259739	102.631	0.176064	0.304904	175.239	0.766411	0.265082	108.322	0.239459	0.302977	192.992	0.818887	0.353981	81.5556	0.107827	0.343867	30.2181	0.383464	0.32495	183.5	0.301015	0.350096
Prefer not to say	0.0151052	2.70685	0.112013	0.0025567	0.862001	0.353599	0	0	-	0.00770567	4.66721	0.0283898	0	0	REF	0.00277279	1.7653	0.181409	0.00129424	0.778204	0.372933	0	0	-	0.0041309	2.06812	0.149675	0	0	-	0.00322516	1.85361	0.171691	0	0	-	0.00121532	0.774141	0.374713	0	0	-	0	0	-	0.00652018	3.68196	0.0664974	0.0109506
Weighted N	179			337			574			606			731			637			601			473			501			395			575			409			637			230			88			565			1593
	Gross personal income
	under £5,000 per year			£5,000 to £9,999 per year			£10,000 to £14,999 per year			£15,000 to £19,999 per year			£20,000 to £24,999 per year			£25,000 to £29,999 per year			£30,000 to £34,999 per year			£35,000 to £39,999 per year			£40,000 to £44,999 per year			£45,000 to £49,999 per year			£50,000 to £59,999 per year			£60,000 to £69,999 per year			£70,000 to £99,999 per year			£100,000 and over			Don't know			Prefer not to answer
Would like access	%	Count (weighted)	P	%	Count (weighted)	P	%	Count (weighted)	P	%	Count (weighted)	P	%	Count (weighted)	P	%	Count (weighted)	P	%	Count (weighted)	P	%	Count (weighted)	P	%	Count (weighted)	P	%	Count (weighted)	P	%	Count (weighted)	P	%	Count (weighted)	P	%	Count (weighted)	P	%	Count (weighted)	P	%	Count (weighted)	P	%	Count (weighted)	P	All
Yes, I would	0.36453	242.254	0.00708531	0.328893	235.929	0.181577	0.298449	296.226	REF	0.339861	317.575	0.0500675	0.33695	319.281	0.067165	0.307402	217.141	0.689754	0.325433	198.424	0.251573	0.291018	116.586	0.779628	0.338877	107.093	0.172057	0.348261	71.9117	0.157183	0.270138	61.3743	0.376663	0.278684	37.4617	0.624782	0.271435	44.1098	0.459044	0.255339	20.8141	0.375791	0.311703	101.456	0.658105	0.240453	394.444	0.00111506	0.306828
No, I wouldn't	0.339512	225.627	0.20175	0.393862	282.534	0.339684	0.371099	368.335	REF	0.354191	330.965	0.437714	0.35899	340.166	0.577598	0.373538	263.858	0.917621	0.387082	236.013	0.515967	0.389732	156.133	0.511434	0.326548	103.196	0.134891	0.397471	82.0729	0.467895	0.389347	88.458	0.600996	0.357589	48.0684	0.754122	0.406449	66.0504	0.377178	0.365037	29.7563	0.909845	0.341894	111.283	0.344526	0.412244	676.253	0.0337531	0.375944
Don't know	0.291885	193.976	0.114123	0.277246	198.88	0.0194828	0.329614	327.159	REF	0.302691	282.842	0.201189	0.299574	283.865	0.151803	0.317886	224.546	0.60699	0.283958	173.135	0.0494745	0.315134	126.248	0.594471	0.334574	105.733	0.867438	0.249865	51.5941	0.014914	0.340514	77.3634	0.747929	0.363727	48.8934	0.42906	0.322116	52.3458	0.844402	0.379624	30.9453	0.352803	0.340682	110.888	0.718208	0.335601	550.527	0.74947	0.313099
Prefer not to say	0.00407311	2.70685	0.244525	0	0	0.356955	0.000837437	0.831199	REF	0.0032579	3.04427	0.242792	0.00448593	4.2507	0.120838	0.00117436	0.829538	0.829849	0.00352696	2.15047	0.287057	0.00411541	1.64869	0.317043	0	0	0.356991	0.00440347	0.909264	0.433908	0	0	0.357003	0	0	0.357019	0	0	0.357013	0	0	0.357028	0.00572044	1.86194	0.264249	0.011702	19.1961	9.63527e-05	0.00412795
Weighted N	665			717			993			934			948			706			610			401			316			206			227			134			163			82			325			1640			9067.22
[truncated: 3 more columns]

## Sheet: Awareness of the novel foods st
Supplementary Table 5 - Responses to question 'After April 2021, the majority of current CBD (Cannabidiol) over the counter wellness products available will require Novel Foods validation in order to be sold to the general public. Before taking this survey, were you aware of this change?' stratified by demographics
	Gender
	Male			Female
Awareness	%	Count (weighted)	P	%	Count (weighted)	P	All
Yes, I was	0.0641809	332.569	REF	0.0500321	275.29	0.00176667	0.0568943
No, I wasn't	0.935819	4849.17	REF	0.949968	5226.97	0.00176667	0.943106
Weighted N	5182			5502			10684
	Age
	18-24			25-34			35-44			45-54			55+
Awareness	%	Count (weighted)	P	%	Count (weighted)	P	%	Count (weighted)	P	%	Count (weighted)	P	%	Count (weighted)	P	All
Yes, I was	0.0855587	101.466	REF	0.0714011	119.983	0.218458	0.0562352	108.445	0.00756416	0.0569808	91.5826	0.0109898	0.0435268	186.381	3.11517e-05	0.0568943
No, I wasn't	0.914441	1084.46	REF	0.928599	1560.43	0.218458	0.943765	1819.98	0.00756416	0.943019	1515.67	0.0109898	0.956473	4095.61	3.11517e-05	0.943106
Weighted N	1186			1680			1928			1607			4282			10684
	Social Grade
	ABC1			C2DE
Awareness	%	Count (weighted)	P	%	Count (weighted)	P	All
Yes, I was	0.0582883	354.968	REF	0.0550464	252.89	0.477592	0.0568943
No, I wasn't	0.941712	5734.91	REF	0.944954	4341.23	0.477592	0.943106
Weighted N	6090			4594			10684
	Region
	North			Midlands			East			London			South			England (NET)			Wales			Scotland
Awareness	%	Count (weighted)	P	%	Count (weighted)	P	%	Count (weighted)	P	%	Count (weighted)	P	%	Count (weighted)	P	%	Count (weighted)	P	%	Count (weighted)	P	%	Count (weighted)	P
Yes, I was	0.0503682	128.614	3.52696e-06	0.0573214	101.05	0.000157854	0.054499	52.5016	6.05314e-07	0.0769302	110.96	REF	0.0483526	121.314	6.23304e-07	0.0557296	514.439	6.60468e-07	0.0538362	28.1841	6.0013e-09	0.0701828	65.2354	0.130391
No, I wasn't	0.949632	2424.86	3.52696e-06	0.942679	1661.81	0.000157854	0.945501	910.847	6.05314e-07	0.92307	1331.38	REF	0.951647	2387.64	6.23304e-07	0.94427	8716.54	6.60468e-07	0.946164	495.332	6.0013e-09	0.929817	864.273	0.130391
Weighted N	2553			1763			963			1442			2509			9231			524			930
	Urban Rural Location
	Urban			Town and Fringe			Rural			Uncoded
Awareness	%	Count (weighted)	P	%	Count (weighted)	P	%	Count (weighted)	P	%	Count (weighted)	P	All
Yes, I was	0.0583365	490.122	REF	0.0475968	49.3982	0.124455	0.0551167	68.3382	0.637881	0	0	0	0.0569006
No, I wasn't	0.941664	7911.52	REF	0.952403	988.45	0.124455	0.944883	1171.54	0.637881	1	3.44539	0	0.943099
Weighted N	8402			1038			1240			3			10682.8
	Working Status
	Working full time			Working part time			ALL WORKERS (NET)			Full time student			Retired			Unemployed			Not working/ Other
Awareness	%	Count (weighted)	P	%	Count (weighted)	P	%	Count (weighted)	P	%	Count (weighted)	P	%	Count (weighted)	P	%	Count (weighted)	P	%	Count (weighted)	P
Yes, I was	0.0623813	269.156	REF	0.0554249	87.4926	0.299827	0.060518	356.649	0.584971	0.0678159	42.7972	0.316715	0.045737	116.826	0.0332545	0.0561712	32.8939	0.262639	0.0575559	58.6925	0.428395
No, I wasn't	0.937619	4045.54	REF	0.944575	1491.09	0.299827	0.939482	5536.62	0.584971	0.932184	588.282	0.316715	0.954263	2437.48	0.0332545	0.943829	552.706	0.262639	0.942444	961.056	0.428395
Weighted N	4315			1579			5893			631			2554			586			1020
	Marital Status
	Married/ Civil Partnership			Living as married			Separated/ Divorced			Widowed			Never Married
Awareness	%	Count (weighted)	P	%	Count (weighted)	P	%	Count (weighted)	P	%	Count (weighted)	P	%	Count (weighted)	P	All
Yes, I was	0.0525481	252.958	REF	0.0597398	86.4199	0.304614	0.0430217	37.6329	0.19666	0.0464101	16.2585	0.581415	0.066414	208.786	0.0136531	0.0566416
No, I wasn't	0.947452	4560.88	REF	0.94026	1360.19	0.304614	0.956978	837.109	0.19666	0.95359	334.064	0.581415	0.933586	2934.93	0.0136531	0.943358
Weighted N	4814			1447			875			350			3144			10629.2
	Children in Household
	0			1			2			3+			ALL WITH CHILDREN IN HOUSEHOLD (NET)			Refused
Awareness	%	Count (weighted)	P	%	Count (weighted)	P	%	Count (weighted)	P	%	Count (weighted)	P	%	Count (weighted)	P	%	Count (weighted)	P
Yes, I was	0.0496789	384.878	REF	0.0568044	72.0249	0.280054	0.0811717	84.1796	5.06216e-07	0.126844	49.3096	0	0.0762931	205.514	0.00135205	0.0718967	17.4658	3.27742e-06
No, I wasn't	0.950321	7362.45	REF	0.943196	1195.92	0.280054	0.918828	952.877	5.06216e-07	0.873156	339.433	0	0.923707	2488.23	0.00135205	0.928103	225.464	3.27742e-06
Weighted N	7747			1268			1037			389			2694			243
	Social Media/ Messaging service (within the last month)
	Facebook			Twitter			LinkedIn			Pinterest			Instagram			Snapchat			Facebook Messenger			WhatsApp			Skype
Awareness	%	Count (weighted)	P	%	Count (weighted)	P	%	Count (weighted)	P	%	Count (weighted)	P	%	Count (weighted)	P	%	Count (weighted)	P	%	Count (weighted)	P	%	Count (weighted)	P	%	Count (weighted)	P
Yes, I was	0.0528124	396.535	REF	0.0623132	233.236	0.123914	0.0546307	111.103	0.748587	0.0460935	68.3871	0.211241	0.0590521	241.435	0.296004	0.0716361	108.776	0.000315235	0.0574553	380.636	0.300286	0.0544773	405.637	0.792297	0.073016	84.7277	0.000185301
No, I wasn't	0.947188	7111.82	REF	0.937687	3509.73	0.123914	0.945369	1922.61	0.748587	0.953906	1415.27	0.211241	0.940948	3847.06	0.296004	0.928364	1409.68	0.000315235	0.942545	6244.27	0.300286	0.945523	7040.33	0.792297	0.926984	1075.67	0.000185301
Weighted N	7508			3743			2034			1484			4088			1518			6625			7446			1160
	Gross household income
	under £5,000 per year			£5,000 to £9,999 per year			£10,000 to £14,999 per year			£15,000 to £19,999 per year			£20,000 to £24,999 per year			£25,000 to £29,999 per year			£30,000 to £34,999 per year			£35,000 to £39,999 per year			£40,000 to £44,999 per year			£45,000 to £49,999 per year			£50,000 to £59,999 per year			£60,000 to £69,999 per year			£70,000 to £99,999 per year			£100,000 to £149,999 per year			£150,000 and over			Don't know			Prefer not to answer
Awareness	%	Count (weighted)	P	%	Count (weighted)	P	%	Count (weighted)	P	%	Count (weighted)	P	%	Count (weighted)	P	%	Count (weighted)	P	%	Count (weighted)	P	%	Count (weighted)	P	%	Count (weighted)	P	%	Count (weighted)	P	%	Count (weighted)	P	%	Count (weighted)	P	%	Count (weighted)	P	%	Count (weighted)	P	%	Count (weighted)	P	%	Count (weighted)	P	%
Yes, I was	0.0874328	19.3967	0.185362	0.0759542	30.1281	0.272522	0.03628	23.2467	0.0417382	0.0440464	30.4226	0.193326	0.0587401	48.6925	REF	0.0607269	43.8178	0.8697	0.0607463	40.955	0.870662	0.0597836	31.8017	0.936249	0.0674498	38.3381	0.515488	0.0511633	22.309	0.5703	0.0656192	41.6968	0.59056	0.0582848	26.0361	0.973436	0.0491438	34.5057	0.405843	0.0862305	22.2134	0.149893	0.0493159	4.93156	0.685534	0.0607373	40.3421	0.876134	0.0525048
No, I wasn't	0.912567	202.45	0.185362	0.924046	366.533	0.272522	0.96372	617.51	0.0417382	0.955954	660.271	0.193326	0.94126	780.256	REF	0.939273	677.737	0.8697	0.939254	633.242	0.870662	0.940216	500.146	0.936249	0.93255	530.056	0.515488	0.948837	413.726	0.5703	0.934381	593.738	0.59056	0.941715	420.669	0.973436	0.950856	667.632	0.405843	0.91377	235.392	0.149893	0.950684	95.0678	0.685534	0.939263	623.865	0.876134	0.947495
Weighted N	222			397			641			691			829			722			674			532			568			436			635			447			702			258			100			664			1781
	Gross personal income
	under £5,000 per year			£5,000 to £9,999 per year			£10,000 to £14,999 per year			£15,000 to £19,999 per year			£20,000 to £24,999 per year			£25,000 to £29,999 per year			£30,000 to £34,999 per year			£35,000 to £39,999 per year			£40,000 to £44,999 per year			£45,000 to £49,999 per year			£50,000 to £59,999 per year			£60,000 to £69,999 per year			£70,000 to £99,999 per year			£100,000 and over			Don't know			Prefer not to answer
Awareness	%	Count (weighted)	P	%	Count (weighted)	P	%	Count (weighted)	P	%	Count (weighted)	P	%	Count (weighted)	P	%	Count (weighted)	P	%	Count (weighted)	P	%	Count (weighted)	P	%	Count (weighted)	P	%	Count (weighted)	P	%	Count (weighted)	P	%	Count (weighted)	P	%	Count (weighted)	P	%	Count (weighted)	P	%	Count (weighted)	P	%	Count (weighted)	P	All
Yes, I was	0.0651016	49.7351	0.0709844	0.0581426	48.0332	0.189217	0.0446194	49.4517	REF	0.0542844	57.4927	0.299181	0.0527714	56.9439	0.374283	0.063581	49.7658	0.0744986	0.0546359	36.515	0.34503	0.05838	25.5112	0.277201	0.0737478	25.8596	0.0515269	0.074202	17.7001	0.0928063	0.077706	19.9018	0.0572415	0.0495342	7.39756	0.78975	0.0882574	15.9594	0.0395139	0.0728347	6.81873	0.290911	0.0426105	17.1629	0.868641	0.0518646	94.4521	0.366224	0.0566376
No, I wasn't	0.934898	714.227	0.0709844	0.941857	778.094	0.189217	0.955381	1058.85	REF	0.945716	1001.61	0.299181	0.947229	1022.12	0.374283	0.936419	732.949	0.0744986	0.945364	631.818	0.34503	0.94162	411.474	0.277201	0.926252	324.79	0.0515269	0.925798	220.84	0.0928063	0.922294	236.214	0.0572415	0.950466	141.945	0.78975	0.911743	164.869	0.0395139	0.927165	86.8005	0.290911	0.957389	385.623	0.868641	0.948135	1726.67	0.366224	0.943362
Weighted N	764			826			1108			1059			1079			783			668			437			351			239			256			149			181			94			403			1821			10217.6
[truncated: 3 more columns]

## Sheet: Knowledge of cost difference be
Supplementary Table 6 - Responses to 'For the following question, even if you do not use CBD (Cannabidiol) products, we are still interested in your opinion. Would you say that over the counter CBD products are more or less expensive than medical cannabis grade CBD via prescription charge in the UK, or would you say these cost about the same?' according to demographics
	Gender
	Male			Female
More or less expensive	%	Count (weighted)	P	%	Count (weighted)	P	All
Over the counter CBD is more expensive	0.144381	748.145	REF	0.161158	886.735	0.0160886	0.153021
About the same	0.0964988	500.032	REF	0.0819197	450.743	0.00860807	0.0889905
Over the counter CBD is less expensive	0.0843671	437.168	REF	0.0727029	400.03	0.0259033	0.07836
Don't know	0.674753	3496.4	REF	0.684219	3764.75	0.296232	0.679628
Weighted N	5182			5502			10684
	Age
	18-24			25-34			35-44			45-54			55+
More or less expensive	%	Count (weighted)	P	%	Count (weighted)	P	%	Count (weighted)	P	%	Count (weighted)	P	%	Count (weighted)	P	All
Over the counter CBD is more expensive	0.166719	197.716	REF	0.142892	240.117	0.122372	0.13244	255.401	0.0222177	0.157115	252.523	0.541105	0.160935	689.122	0.677741	0.153021
About the same	0.142095	168.514	REF	0.121527	204.216	0.154122	0.0866318	167.063	4.82494e-05	0.0927634	149.094	0.000444265	0.0611602	261.887	1.11488e-10	0.0889905
Over the counter CBD is less expensive	0.102726	121.826	REF	0.091577	153.887	0.376492	0.0806999	155.623	0.0701947	0.077071	123.873	0.0384375	0.0658549	281.99	0.000868989	0.07836
Don't know	0.588459	697.868	REF	0.644004	1082.19	0.00702023	0.700228	1350.33	2.16989e-08	0.673051	1081.76	4.09394e-05	0.71205	3048.99	1.22666e-11	0.679628
Weighted N	1186			1680			1928			1607			4282			10684
	Social Grade
	ABC1			C2DE
More or less expensive	%	Count (weighted)	P	%	Count (weighted)	P	All
Over the counter CBD is more expensive	0.157325	958.089	REF	0.147317	676.791	0.158311	0.153021
About the same	0.0843949	513.955	REF	0.0950825	436.82	0.0603659	0.0889905
Over the counter CBD is less expensive	0.0779775	474.874	REF	0.0788671	362.325	0.867342	0.07836
Don't know	0.680303	4142.96	REF	0.678734	3118.18	0.865174	0.679628
Weighted N	6090			4594			10684
	Region
	North			Midlands			East			London			South			England (NET)			Wales			Scotland
More or less expensive	%	Count (weighted)	P	%	Count (weighted)	P	%	Count (weighted)	P	%	Count (weighted)	P	%	Count (weighted)	P	%	Count (weighted)	P	%	Count (weighted)	P	%	Count (weighted)	P
Over the counter CBD is more expensive	0.144188	368.181	0.00654404	0.154528	272.412	0.313485	0.147796	142.379	0.00777395	0.159758	230.425	REF	0.154642	387.989	0.372036	0.151813	1401.39	0.0622844	0.177399	92.8712	8.79682e-06	0.151288	140.623	0.0576241
About the same	0.080957	206.722	6.57441e-11	0.102359	180.445	0.00202232	0.0839446	80.868	1.95399e-14	0.118378	170.741	REF	0.0845545	212.143	3.69446e-09	0.0921808	850.919	8.11355e-10	0.07943	41.5829	0	0.0626926	58.2732	0
Over the counter CBD is less expensive	0.0779113	198.945	0.982151	0.0785585	138.488	0.9203	0.0811345	78.1609	0.49091	0.0780394	112.559	REF	0.0828241	207.802	0.403773	0.0797266	735.954	0.692137	0.100405	52.5636	1.76589e-08	0.0523727	48.6808	8.94938e-09
Don't know	0.696944	1779.63	0	0.664554	1171.52	6.49584e-05	0.687125	661.941	0	0.643825	928.615	REF	0.67798	1701.02	2.60155e-09	0.676279	6242.72	2.81997e-14	0.642766	336.498	0.789502	0.733647	681.931	0
Weighted N	2553			1763			963			1442			2509			9231			524			930
	Urban Rural Location
	Urban			Town and Fringe			Rural			Uncoded
More or less expensive	%	Count (weighted)	P	%	Count (weighted)	P	%	Count (weighted)	P	%	Count (weighted)	P	All
Over the counter CBD is more expensive	0.150132	1261.36	REF	0.167565	173.907	0.148207	0.160997	199.617	0.320465	0	0	0	0.153038
About the same	0.0933385	784.197	REF	0.0655017	67.9808	0.000689195	0.0795216	98.5973	0.0906278	0	0	0	0.0890004
Over the counter CBD is less expensive	0.0791569	665.048	REF	0.068261	70.8445	0.186572	0.0803379	99.6094	0.884239	0.492342	1.69631	0.098406	0.0783687
Don't know	0.677372	5691.04	REF	0.698672	725.115	0.153354	0.679144	842.057	0.898922	0.507658	1.74908	0.497288	0.679593
Weighted N	8402			1038			1240			3			10682.8
	Working Status
	Working full time			Working part time			ALL WORKERS (NET)			Full time student			Retired			Unemployed			Not working/ Other
More or less expensive	%	Count (weighted)	P	%	Count (weighted)	P	%	Count (weighted)	P	%	Count (weighted)	P	%	Count (weighted)	P	%	Count (weighted)	P	%	Count (weighted)	P
Over the counter CBD is more expensive	0.14647	631.974	REF	0.134009	211.544	0.0632894	0.143132	843.518	0.327928	0.166399	105.011	0.00024214	0.172393	440.344	0.000915422	0.1468	85.9662	0.952568	0.156941	160.041	0.0857198
About the same	0.105361	454.602	REF	0.0911195	143.839	0.0337952	0.101547	598.441	0.263525	0.113333	71.5221	0.141946	0.0547404	139.824	9.84219e-11	0.101493	59.4344	0.485319	0.0799742	81.5536	3.11508e-05
Over the counter CBD is less expensive	0.0770103	332.276	REF	0.0951984	150.278	0.00671944	0.0818822	482.554	0.153327	0.119067	75.1407	1.02141e-14	0.0583704	149.096	0.017117	0.0984776	57.6685	0.000108377	0.0713311	72.7398	0.351312
Don't know	0.671158	2895.84	REF	0.679673	1072.92	0.204412	0.673439	3968.76	0.503817	0.601201	379.406	0	0.714496	1825.04	3.02373e-08	0.653229	382.531	0.0012237	0.691753	705.414	0.000726969
Weighted N	4315			1579			5893			631			2554			586			1020
	Marital Status
	Married/ Civil Partnership			Living as married			Separated/ Divorced			Widowed			Never Married
More or less expensive	%	Count (weighted)	P	%	Count (weighted)	P	%	Count (weighted)	P	%	Count (weighted)	P	%	Count (weighted)	P	All
Over the counter CBD is more expensive	0.147474	709.918	REF	0.156214	225.98	0.418941	0.158844	138.947	0.382584	0.194225	68.0415	0.0239192	0.154169	484.664	0.425647	0.15312
About the same	0.0769925	370.63	REF	0.0927847	134.223	0.0642876	0.0757945	66.3007	0.899462	0.068674	24.058	0.534048	0.111911	351.816	6.07819e-07	0.0890966
Over the counter CBD is less expensive	0.0711097	342.311	REF	0.0846474	122.451	0.0986142	0.0788465	68.9704	0.41916	0.0638649	22.3733	0.575287	0.0880495	276.802	0.00835226	0.0783602
Don't know	0.704423	3390.98	REF	0.666354	963.952	0.006619	0.686515	600.524	0.27952	0.673236	235.849	0.206084	0.64587	2030.43	1.10285e-07	0.679423
Weighted N	4814			1447			875			350			3144			10629.2
	Children in Household
	0			1			2			3+			ALL WITH CHILDREN IN HOUSEHOLD (NET)			Refused
More or less expensive	%	Count (weighted)	P	%	Count (weighted)	P	%	Count (weighted)	P	%	Count (weighted)	P	%	Count (weighted)	P	%	Count (weighted)	P
Over the counter CBD is more expensive	0.158599	1228.72	REF	0.140844	178.583	0.00711863	0.139211	144.37	0.001974	0.168054	65.3296	0.0629963	0.144142	388.282	0.0816569	0.0735851	17.876	0
About the same	0.0817761	633.546	REF	0.104053	131.933	0.000734821	0.100993	104.735	0.00216397	0.136206	52.9492	0	0.107515	289.618	0.00193942	0.113657	27.6107	2.51292e-11
Over the counter CBD is less expensive	0.0770984	597.306	REF	0.0895433	113.536	0.05923	0.0682757	70.8057	0.159066	0.0970962	37.7454	8.44084e-05	0.0824455	222.087	0.519564	0.0732934	17.8051	0.425338
Don't know	0.682526	5287.75	REF	0.66556	843.893	0.0101204	0.69152	717.146	0.151118	0.598643	232.718	0	0.665897	1793.76	0.0452188	0.739464	179.638	0
Weighted N	7747			1268			1037			389			2694			243
	Social Media/ Messaging service (within the last month)
	Facebook			Twitter			LinkedIn			Pinterest			Instagram			Snapchat			Facebook Messenger			WhatsApp			Skype
More or less expensive	%	Count (weighted)	P	%	Count (weighted)	P	%	Count (weighted)	P	%	Count (weighted)	P	%	Count (weighted)	P	%	Count (weighted)	P	%	Count (weighted)	P	%	Count (weighted)	P	%	Count (weighted)	P
Over the counter CBD is more expensive	0.152758	1146.96	REF	0.162769	609.24	0.104967	0.148969	302.961	0.504263	0.170742	253.324	0.000821356	0.157987	645.929	0.381142	0.174303	264.672	3.74113e-05	0.158771	1051.84	0.179783	0.157317	1171.38	0.470868	0.161971	187.951	0.0881658
About the same	0.0875014	656.992	REF	0.0884155	330.936	0.882312	0.0904429	183.935	0.604121	0.0887487	131.673	0.816469	0.0968407	395.933	0.117792	0.11267	171.084	1.4685e-06	0.0889173	589.069	0.752076	0.0886838	660.337	0.851651	0.0876058	101.658	0.984583
Over the counter CBD is less expensive	0.0800188	600.81	REF	0.0885187	331.323	0.16867	0.103636	210.765	3.16745e-05	0.0761024	112.91	0.466167	0.0884165	361.491	0.159596	0.0906689	137.677	0.0414847	0.0813729	539.088	0.762575	0.0826413	615.345	0.678296	0.0780314	90.5476	0.712971
Don't know	0.679722	5103.6	REF	0.660296	2471.47	0.00166004	0.656952	1336.05	6.02186e-05	0.664406	985.753	0.00438278	0.656756	2685.15	0.000120518	0.622358	945.022	0	0.670939	4444.91	0.0500777	0.671358	4998.91	0.185895	0.672392	780.243	0.174886
Weighted N	7508			3743			2034			1484			4088			1518			6625			7446			1160
	Gross household income
	under £5,000 per year			£5,000 to £9,999 per year			£10,000 to £14,999 per year			£15,000 to £19,999 per year			£20,000 to £24,999 per year			£25,000 to £29,999 per year			£30,000 to £34,999 per year			£35,000 to £39,999 per year			£40,000 to £44,999 per year			£45,000 to £49,999 per year			£50,000 to £59,999 per year			£60,000 to £69,999 per year			£70,000 to £99,999 per year			£100,000 to £149,999 per year			£150,000 and over			Don't know			Prefer not to answer
More or less expensive	%	Count (weighted)	P	%	Count (weighted)	P	%	Count (weighted)	P	%	Count (weighted)	P	%	Count (weighted)	P	%	Count (weighted)	P	%	Count (weighted)	P	%	Count (weighted)	P	%	Count (weighted)	P	%	Count (weighted)	P	%	Count (weighted)	P	%	Count (weighted)	P	%	Count (weighted)	P	%	Count (weighted)	P	%	Count (weighted)	P	%	Count (weighted)	P	%
Over the counter CBD is more expensive	0.161951	35.9282	0.748559	0.164019	65.0601	0.748997	0.196145	125.681	0.224068	0.170613	117.841	0.970413	0.171331	142.025	REF	0.18118	130.731	0.613108	0.14729	99.3024	0.204668	0.131779	70.0993	0.0433038	0.150881	85.7598	0.307403	0.141807	61.8327	0.164495	0.166622	105.877	0.81169	0.149049	66.5809	0.293254	0.166871	117.166	0.816336	0.155399	40.0318	0.537567	0.118256	11.8255	0.130104	0.13034	86.5729	0.0321868	0.118064
About the same	0.132591	29.4148	0.238148	0.0972445	38.5731	0.81224	0.0845654	54.1858	0.262573	0.0886152	61.2059	0.388629	0.101591	84.2136	REF	0.0872148	62.9302	0.334721	0.105671	71.2432	0.796802	0.106225	56.5059	0.783679	0.115372	65.5767	0.420753	0.130061	56.7113	0.138562	0.100462	63.8372	0.943423	0.091227	40.7516	0.544074	0.0813034	57.0862	0.168124	0.0749219	19.3003	0.167269	0.0386348	3.86346	0.0044323	0.0737261	48.9694	0.0647236	0.0562782
Over the counter CBD is less expensive	0.086465	19.182	0.499904	0.0766075	30.3872	0.761508	0.0815395	52.2469	0.483056	0.0719995	49.7296	0.982139	0.0717022	59.4374	REF	0.0691907	49.9249	0.847567	0.077935	52.5435	0.64896	0.093962	49.9828	0.148118	0.0870227	49.4632	0.304493	0.106101	46.2638	0.0461921	0.0870912	55.3408	0.283346	0.0884346	39.5042	0.296275	0.10737	75.3887	0.0152966	0.105309	27.1281	0.107717	0.107107	10.7107	0.274294	0.0652839	43.362	0.636764	0.0531905
Don't know	0.618994	137.322	0.34156	0.662129	262.641	0.816292	0.63775	408.643	0.483241	0.668772	461.916	0.581675	0.655376	543.272	REF	0.662415	477.969	0.771262	0.669104	451.107	0.576166	0.668035	355.359	0.627613	0.646725	367.595	0.740475	0.622031	271.228	0.241904	0.645825	410.38	0.704431	0.67129	299.869	0.562687	0.644456	452.497	0.655181	0.66437	171.145	0.787713	0.736002	73.5998	0.0887671	0.73065	485.303	0.00233341	0.772468
Weighted N	222			397			641			691			829			722			674			532			568			436			635			447			702			258			100			664			1781
	Gross personal income
	under £5,000 per year			£5,000 to £9,999 per year			£10,000 to £14,999 per year			£15,000 to £19,999 per year			£20,000 to £24,999 per year			£25,000 to £29,999 per year			£30,000 to £34,999 per year			£35,000 to £39,999 per year			£40,000 to £44,999 per year			£45,000 to £49,999 per year			£50,000 to £59,999 per year			£60,000 to £69,999 per year			£70,000 to £99,999 per year			£100,000 and over			Don't know			Prefer not to answer
More or less expensive	%	Count (weighted)	P	%	Count (weighted)	P	%	Count (weighted)	P	%	Count (weighted)	P	%	Count (weighted)	P	%	Count (weighted)	P	%	Count (weighted)	P	%	Count (weighted)	P	%	Count (weighted)	P	%	Count (weighted)	P	%	Count (weighted)	P	%	Count (weighted)	P	%	Count (weighted)	P	%	Count (weighted)	P	%	Count (weighted)	P	%	Count (weighted)	P	All
Over the counter CBD is more expensive	0.161473	123.359	0.919771	0.153428	126.751	0.709615	0.159669	176.961	REF	0.187615	198.703	0.0855407	0.167298	180.526	0.628207	0.142219	111.317	0.290969	0.152747	102.086	0.692404	0.160413	70.098	0.971007	0.163123	57.1991	0.876001	0.16988	40.5231	0.694667	0.157448	40.3249	0.928283	0.157044	23.4533	0.932772	0.144689	26.1639	0.584609	0.135928	12.7255	0.509332	0.120099	48.3743	0.0489342	0.123249	224.452	0.00625445	0.152973
About the same	0.121882	93.1132	0.00995623	0.111214	91.8769	0.0411811	0.0830053	91.9949	REF	0.0850111	90.0355	0.866103	0.0958699	103.45	0.290207	0.0924887	72.3923	0.471483	0.089903	60.0851	0.612871	0.108054	47.2182	0.136123	0.101549	35.6083	0.296622	0.110398	26.3343	0.199648	0.111086	28.4509	0.176864	0.137632	20.5543	0.0579216	0.0875472	15.831	0.834969	0.0377909	3.53795	0.0296345	0.0722148	29.0871	0.493016	0.0517834	94.3042	0.00129058	0.0884625
Over the counter CBD is less expensive	0.0811094	61.9645	0.83278	0.0966594	79.8529	0.163005	0.0783149	86.7964	REF	0.0901301	95.457	0.321548	0.0723662	78.088	0.596581	0.0741365	58.0277	0.733534	0.0874059	58.4163	0.49729	0.0707256	30.9061	0.600923	0.0956429	33.5371	0.316529	0.109035	26.0092	0.146911	0.0865462	22.1659	0.662615	0.0806444	12.0436	0.920113	0.0975125	17.633	0.396839	0.0906255	8.48429	0.679624	0.0745374	30.0226	0.811014	0.0542967	98.8812	0.0121743	0.0781285
Don't know	0.635536	485.526	0.0611864	0.638699	527.647	0.0661393	0.679011	752.548	REF	0.637244	674.907	0.0400071	0.664466	717.003	0.467147	0.691156	540.977	0.572375	0.669944	447.746	0.688958	0.660807	288.763	0.48922	0.639684	224.305	0.169776	0.610687	145.673	0.0425763	0.64492	165.174	0.290272	0.624679	93.2912	0.187348	0.670251	121.2	0.809574	0.735655	68.8715	0.2208	0.733148	295.302	0.043713	0.770671	1403.49	7.31701e-08	0.680436
Weighted N	764			826			1108			1059			1079			783			668			437			351			239			256			149			181			94			403			1821			10217.6
[truncated: 3 more columns]

## Sheet: Barriers to medical cannabis in
Supplementary Table 7 - Responses to the question 'As a reminder, even if you do not use CBD (Cannabidiol), we are still interested in your opinion. Which ONE, if any, of the following do you think is the MAIN barrier stopping people in the UK from using or speaking to their doctor about medical cannabis? (Please select the option that best applies)' according to demographics
	Gender
	Male			Female
Main barrier	%	Count (weighted)	P	%	Count (weighted)	P	All
It is too expensive	0.0286232	148.318	REF	0.0260263	143.204	0.412783	0.0272858
People are not sure whether they are eligible or what ailments/ illnesses it can be used for	0.158821	822.972	REF	0.189101	1040.48	3.66383e-05	0.174415
People do not know about it	0.122785	636.241	REF	0.104315	573.971	0.00278219	0.113273
People are unsure whether it is legal	0.20044	1038.63	REF	0.224909	1237.51	0.00202754	0.213042
People associate it with the recreational use of cannabis	0.241454	1251.15	REF	0.260803	1435	0.0213922	0.251418
Other	0.0106292	55.0777	REF	0.00972999	53.5369	0.645065	0.0101661
Don't know	0.139099	720.774	REF	0.119916	659.809	0.00332369	0.12922
Not applicable - I do not think there are any barriers in particular stopping people in the UK from using or talking to their doctor about medical cannabis	0.0981482	508.579	REF	0.0651994	358.744	7.39995e-10	0.0811796
Weighted N	5182			5502			10684
	Age
	18-24			25-34			35-44			45-54			55+
Main barrier	%	Count (weighted)	P	%	Count (weighted)	P	%	Count (weighted)	P	%	Count (weighted)	P	%	Count (weighted)	P	All
It is too expensive	0.0384933	45.6501	REF	0.0264867	44.5086	0.118918	0.0268131	51.707	0.123432	0.0189322	30.4289	0.00863831	0.0278438	119.227	0.130911	0.0272858
People are not sure whether they are eligible or what ailments/ illnesses it can be used for	0.140609	166.751	REF	0.131216	220.497	0.518183	0.148218	285.828	0.598627	0.166779	268.057	0.0842242	0.215396	922.322	2.51749e-08	0.174415
People do not know about it	0.0831053	98.5566	REF	0.101413	170.416	0.128132	0.0968046	186.68	0.239947	0.120035	192.926	0.00313246	0.131162	561.633	7.47354e-06	0.113273
People are unsure whether it is legal	0.26371	312.74	REF	0.253399	425.815	0.57775	0.244179	470.88	0.279626	0.209588	336.861	0.00304806	0.170445	729.843	7.97658e-09	0.213042
People associate it with the recreational use of cannabis	0.249336	295.694	REF	0.306041	514.275	0.00241197	0.261861	504.979	0.485576	0.259486	417.06	0.582708	0.222828	954.146	0.0996534	0.251418
Other	0.0118223	14.0203	REF	0.0144496	24.2813	0.578381	0.0133217	25.6899	0.741698	0.00968031	15.5587	0.630298	0.00678761	29.0645	0.198039	0.0101661
Don't know	0.120827	143.291	REF	0.104672	175.891	0.23099	0.133748	257.923	0.343787	0.142775	229.475	0.122586	0.13405	574.002	0.28175	0.12922
Not applicable - I do not think there are any barriers in particular stopping people in the UK from using or talking to their doctor about medical cannabis	0.0920975	109.221	REF	0.0623229	104.728	0.0101529	0.0750539	144.736	0.142886	0.0727243	116.886	0.102887	0.0914883	391.752	0.955084	0.0811796
Weighted N	1186			1680			1928			1607			4282			10684
	Social Grade
	ABC1			C2DE
Main barrier	%	Count (weighted)	P	%	Count (weighted)	P	All
It is too expensive	0.0212793	129.588	REF	0.0352479	161.933	3.26094e-05	0.0272858
People are not sure whether they are eligible or what ailments/ illnesses it can be used for	0.188156	1145.85	REF	0.156201	717.606	1.62821e-05	0.174415
People do not know about it	0.123149	749.965	REF	0.100182	460.246	0.000199244	0.113273
People are unsure whether it is legal	0.211366	1287.2	REF	0.215263	988.943	0.631205	0.213042
People associate it with the recreational use of cannabis	0.262224	1596.91	REF	0.237095	1089.24	0.00324675	0.251418
Other	0.00941338	57.3264	REF	0.0111639	51.2883	0.385164	0.0101661
Don't know	0.117925	718.151	REF	0.144191	662.431	9.72177e-05	0.12922
Not applicable - I do not think there are any barriers in particular stopping people in the UK from using or talking to their doctor about medical cannabis	0.0664862	404.893	REF	0.100657	462.429	9.21125e-10	0.0811796
Weighted N	6090			4594			10684
	Region
	North			Midlands			East			London			South			England (NET)			Wales			Scotland
Main barrier	%	Count (weighted)	P	%	Count (weighted)	P	%	Count (weighted)	P	%	Count (weighted)	P	%	Count (weighted)	P	%	Count (weighted)	P	%	Count (weighted)	P	%	Count (weighted)	P
It is too expensive	0.0267066	68.1947	0.0626448	0.0328753	57.9545	0.386787	0.0276794	26.6649	0.0311197	0.0373654	53.8936	REF	0.0214577	53.8363	0.00551383	0.028225	260.544	0.0319596	0.0172032	9.00615	3.7896e-07	0.0236376	21.9714	0.00209227
People are not sure whether they are eligible or what ailments/ illnesses it can be used for	0.177825	454.071	0.255633	0.167243	294.826	0.432353	0.167522	161.382	0.398305	0.171317	247.097	REF	0.178206	447.111	0.229287	0.173816	1604.49	0.557577	0.192991	101.034	4.77163e-08	0.16991	157.933	0.752457
People do not know about it	0.101425	258.986	2.6592e-06	0.108586	191.421	0.000143243	0.118646	114.297	0.0313328	0.12832	185.081	REF	0.120522	302.383	0.173615	0.113982	1052.17	0.00076844	0.127999	67.0094	0.935539	0.0979387	91.0348	1.02152e-11
People are unsure whether it is legal	0.213217	544.445	0.663159	0.218239	384.725	0.147488	0.198281	191.014	0.00562556	0.210724	303.936	REF	0.210457	528.027	0.962902	0.211478	1952.15	0.859557	0.201451	105.463	0.01943	0.235102	218.529	4.72702e-08
People associate it with the recreational use of cannabis	0.253771	647.998	2.64658e-07	0.253328	446.581	2.2251e-08	0.258038	248.581	6.28386e-14	0.224287	323.498	REF	0.259542	651.179	7.91877e-10	0.251093	2317.84	3.27181e-10	0.264349	138.391	0	0.247363	229.926	2.34207e-07
Other	0.00845549	21.5909	0.833485	0.00979431	17.266	0.9792	0.0165824	15.9746	0.123361	0.00965905	13.9316	REF	0.00833463	20.9112	0.81723	0.0097145	89.6743	0.989616	0.0124642	6.52523	0.479504	0.0133566	12.4151	0.407152
Don't know	0.142068	362.767	0.0780385	0.125305	220.896	0.198355	0.132268	127.42	0.94876	0.131979	190.358	REF	0.126122	316.434	0.306795	0.131934	1217.88	0.991509	0.09283	48.598	0	0.122763	114.109	0.0388487
Not applicable - I do not think there are any barriers in particular stopping people in the UK from using or talking to their doctor about medical cannabis	0.0765321	195.423	0.0863947	0.0846296	149.19	0.740285	0.0809836	78.0154	0.232401	0.0863493	124.545	REF	0.0753579	189.069	0.0551328	0.0797579	736.243	0.121899	0.0907131	47.4898	0.271353	0.0899292	83.5899	0.422253
Weighted N	2553			1763			963			1442			2509			9231			524			930
	Urban Rural Location
	Urban			Town and Fringe			Rural			Uncoded
Main barrier	%	Count (weighted)	P	%	Count (weighted)	P	%	Count (weighted)	P	%	Count (weighted)	P	All
It is too expensive	0.0290247	243.856	REF	0.0169266	17.5672	0.00539861	0.0242756	30.0988	0.30763	0	0	0	0.0272888
People are not sure whether they are eligible or what ailments/ illnesses it can be used for	0.169492	1424.01	REF	0.178647	185.409	0.460234	0.204885	254.033	0.00304974	0	0	0	0.174435
People do not know about it	0.110511	928.47	REF	0.128924	133.804	0.0880332	0.119317	147.939	0.360945	0	0	0	0.113286
People are unsure whether it is legal	0.219227	1841.86	REF	0.185679	192.707	0.00831202	0.193876	240.383	0.032912	0	0	0	0.212955
People associate it with the recreational use of cannabis	0.248072	2084.22	REF	0.264758	274.778	0.242599	0.261813	324.617	0.294208	0.738154	2.54323	0.0258435	0.251446
Other	0.010312	86.6376	REF	0.00945384	9.81165	0.785647	0.00981176	12.1654	0.865523	0	0	0	0.0101672
Don't know	0.130445	1095.95	REF	0.137137	142.327	0.547788	0.114044	141.401	0.0866487	0.261846	0.90216	0.550068	0.129234
Not applicable - I do not think there are any barriers in particular stopping people in the UK from using or talking to their doctor about medical cannabis	0.0829164	696.634	REF	0.0784744	81.4445	0.611663	0.0719779	89.244	0.160323	0	0	0	0.0811886
Weighted N	8402			1038			1240			3			10682.8
	Working Status
	Working full time			Working part time			ALL WORKERS (NET)			Full time student			Retired			Unemployed			Not working/ Other
Main barrier	%	Count (weighted)	P	%	Count (weighted)	P	%	Count (weighted)	P	%	Count (weighted)	P	%	Count (weighted)	P	%	Count (weighted)	P	%	Count (weighted)	P
It is too expensive	0.0255544	110.259	REF	0.0282958	44.6671	0.682828	0.0262887	154.926	0.829587	0.0314852	19.8696	0.274552	0.030633	78.2458	0.515901	0.0232187	13.5969	0.673523	0.024401	24.8829	0.849869
People are not sure whether they are eligible or what ailments/ illnesses it can be used for	0.148738	641.757	REF	0.175756	277.444	5.68561e-05	0.155975	919.201	0.0339239	0.146873	92.6884	0.731177	0.224475	573.376	0	0.183811	107.64	2.60062e-10	0.167246	170.549	0.00238912
People do not know about it	0.111273	480.107	REF	0.122261	192.998	0.101489	0.114216	673.105	0.388318	0.0874258	55.1726	1.12579e-05	0.128791	328.972	0.0250377	0.0881113	51.598	2.96358e-05	0.0994007	101.364	0.0513844
People are unsure whether it is legal	0.22911	988.539	REF	0.232241	366.611	0.640699	0.229949	1355.15	0.805804	0.259516	163.775	2.17092e-08	0.158541	404.961	0	0.254752	149.183	3.77888e-06	0.199137	203.07	8.81713e-07
People associate it with the recreational use of cannabis	0.279709	1206.86	REF	0.242352	382.571	2.63746e-08	0.269702	1589.43	0.00336468	0.270219	170.53	0.0804212	0.214626	548.22	2.22045e-16	0.212408	124.386	0	0.24868	253.591	3.59148e-07
Other	0.010425	44.9807	REF	0.0081469	12.8605	0.734197	0.0098148	57.8413	0.858052	0.010269	6.48052	0.977061	0.00737446	18.8366	0.696358	0.00963907	5.64464	0.887259	0.019428	19.8116	0.139542
Don't know	0.124985	539.272	REF	0.119861	189.209	0.445016	0.123612	728.481	0.687461	0.112197	70.8052	0.0184877	0.139588	356.549	0.0617751	0.11692	68.4683	0.145738	0.153252	156.279	3.53639e-06
Not applicable - I do not think there are any barriers in particular stopping people in the UK from using or talking to their doctor about medical cannabis	0.0702069	302.921	REF	0.0710868	112.216	0.895653	0.0704426	415.137	0.944922	0.0820155	51.7583	0.0296043	0.0959723	245.142	0.000983508	0.11114	65.0835	1.65201e-13	0.0884546	90.2014	0.00275157
Weighted N	4315			1579			5893			631			2554			586			1020
	Marital Status
	Married/ Civil Partnership			Living as married			Separated/ Divorced			Widowed			Never Married
Main barrier	%	Count (weighted)	P	%	Count (weighted)	P	%	Count (weighted)	P	%	Count (weighted)	P	%	Count (weighted)	P	All
It is too expensive	0.0279344	134.472	REF	0.0200301	28.9756	0.0704161	0.0352038	30.7943	0.262841	0.0398259	13.9519	0.243508	0.0265062	83.3278	0.706886	0.0274264
People are not sure whether they are eligible or what ailments/ illnesses it can be used for	0.191481	921.757	REF	0.163277	236.197	0.0120185	0.181265	158.56	0.460187	0.218638	76.5939	0.210853	0.14838	466.465	6.56609e-07	0.174949
People do not know about it	0.122458	589.492	REF	0.108834	157.44	0.148731	0.111875	97.8617	0.351181	0.112306	39.3434	0.542826	0.100689	316.537	0.0028052	0.11296
People are unsure whether it is legal	0.195312	940.202	REF	0.22268	322.13	0.0264413	0.185052	161.873	0.461788	0.181568	63.6073	0.499474	0.246216	774.031	2.1527e-07	0.212795
People associate it with the recreational use of cannabis	0.247823	1192.98	REF	0.274398	396.946	0.045135	0.240554	210.423	0.635158	0.210394	73.7056	0.082708	0.255802	804.167	0.433236	0.251968
Other	0.00609446	29.3377	REF	0.00869313	12.5755	0.333334	0.0128284	11.2215	0.0811861	0.0106807	3.74169	0.389787	0.0161032	50.6239	0.00011823	0.0101137
Don't know	0.134009	645.099	REF	0.117264	169.635	0.0862453	0.127597	111.614	0.59244	0.133317	46.7039	0.969172	0.126776	398.547	0.357536	0.12904
Not applicable - I do not think there are any barriers in particular stopping people in the UK from using or talking to their doctor about medical cannabis	0.0748886	360.502	REF	0.0848236	122.706	0.228005	0.105626	92.3952	0.0043296	0.0932703	32.6747	0.227255	0.0795279	250.013	0.459778	0.0807482
Weighted N	4814			1447			875			350			3144			10629.2
	Children in Household
	0			1			2			3+			ALL WITH CHILDREN IN HOUSEHOLD (NET)			Refused
Main barrier	%	Count (weighted)	P	%	Count (weighted)	P	%	Count (weighted)	P	%	Count (weighted)	P	%	Count (weighted)	P	%	Count (weighted)	P
It is too expensive	0.0246286	190.806	REF	0.03131	39.6994	0.311122	0.0225589	23.3949	0.741125	0.0654986	25.4621	8.88178e-16	0.0328748	88.5563	0.320629	0.050053	12.1593	1.01922e-07
People are not sure whether they are eligible or what ailments/ illnesses it can be used for	0.18364	1422.72	REF	0.161447	204.706	0.000769678	0.15617	161.957	1.17189e-05	0.142423	55.366	4.44089e-16	0.15667	422.029	0.00116441	0.0770127	18.7087	0
People do not know about it	0.118439	917.587	REF	0.0990188	125.55	0.00324516	0.112428	116.594	0.337307	0.0862316	33.5218	2.47925e-10	0.102336	275.666	0.0524586	0.0698082	16.9585	0
People are unsure whether it is legal	0.20913	1620.2	REF	0.233518	296.087	0.000219103	0.235102	243.814	3.4142e-05	0.220997	85.9107	0.0196249	0.23232	625.812	0.00522919	0.124016	30.1271	0
People associate it with the recreational use of cannabis	0.248666	1926.5	REF	0.255987	324.577	0.267076	0.284765	295.317	8.53114e-09	0.264306	102.747	0.00210288	0.268267	722.641	0.0182542	0.152372	37.0157	0
Other	0.0102481	79.3957	REF	0.01249	15.8366	0.733966	0.0057686	5.98237	0.474597	0.00251075	0.976034	0.128105	0.00846219	22.795	0.829687	0.0264439	6.42399	0.000692989
Don't know	0.124604	965.346	REF	0.135374	171.647	0.102528	0.116361	120.673	0.188263	0.142585	55.4286	0.000407469	0.129095	347.749	0.58857	0.277806	67.4874	0
Not applicable - I do not think there are any barriers in particular stopping people in the UK from using or talking to their doctor about medical cannabis	0.0806444	624.779	REF	0.0708551	89.8404	0.137818	0.0668477	69.3248	0.0276658	0.0754482	29.3299	0.306827	0.0699752	188.495	0.198802	0.222488	54.0488	0
Weighted N	7747			1268			1037			389			2694			243
	Social Media/ Messaging service (within the last month)
	Facebook			Twitter			LinkedIn			Pinterest			Instagram			Snapchat			Facebook Messenger			WhatsApp			Skype
Main barrier	%	Count (weighted)	P	%	Count (weighted)	P	%	Count (weighted)	P	%	Count (weighted)	P	%	Count (weighted)	P	%	Count (weighted)	P	%	Count (weighted)	P	%	Count (weighted)	P	%	Count (weighted)	P
It is too expensive	0.0243071	182.506	REF	0.0225161	84.2768	0.771775	0.0172897	35.1622	0.216126	0.0253594	37.6247	0.844764	0.022522	92.081	0.764951	0.0264219	40.1204	0.685578	0.0265227	175.71	0.621089	0.0258764	192.675	0.803965	0.0248474	28.8329	0.920336
People are not sure whether they are eligible or what ailments/ illnesses it can be used for	0.180005	1351.54	REF	0.172062	644.021	0.198329	0.180923	367.945	0.871446	0.190497	282.633	0.0509227	0.168803	690.151	0.0606613	0.1428	216.836	1.13287e-12	0.178962	1185.61	0.816068	0.175098	1303.78	0.437747	0.195392	226.733	0.00440506
People do not know about it	0.110121	826.825	REF	0.114536	428.703	0.474586	0.125844	255.93	0.0055897	0.10886	161.511	0.814558	0.0967909	395.729	0.0255977	0.0779917	118.427	8.00237e-10	0.106451	705.229	0.41298	0.10977	817.344	0.955784	0.131168	152.207	9.84928e-05
People are unsure whether it is legal	0.226801	1702.9	REF	0.247099	924.883	0.00101469	0.233598	475.07	0.230896	0.249853	370.697	1.80778e-05	0.256365	1048.15	7.47749e-07	0.267504	406.193	7.10543e-15	0.232556	1540.66	0.199176	0.22585	1681.67	0.880431	0.202418	234.885	6.4568e-06
People associate it with the recreational use of cannabis	0.260943	1959.25	REF	0.271365	1015.71	0.0914709	0.274643	558.544	0.0157576	0.284495	422.094	1.18539e-05	0.28234	1154.34	0.00034032	0.302827	459.829	1.11022e-15	0.26473	1753.81	0.39818	0.268439	1998.79	0.235796	0.268734	311.839	0.149294
Other	0.00924686	69.4287	REF	0.00927882	34.7303	0.995869	0.0110305	22.4328	0.753224	0.00540463	8.01863	0.474654	0.00919341	37.5872	0.992858	0.0146647	22.2677	0.299651	0.00991117	65.6606	0.882175	0.00950274	70.7572	0.967716	0.0111008	12.8814	0.731479
Don't know	0.11943	896.726	REF	0.107295	401.602	0.0494051	0.104439	212.399	0.00824227	0.0864077	128.2	8.31857e-10	0.10403	425.326	0.00990981	0.108312	164.467	0.0333174	0.116264	770.236	0.479884	0.117418	874.293	0.750294	0.104187	120.899	0.00478934
Not applicable - I do not think there are any barriers in particular stopping people in the UK from using or talking to their doctor about medical cannabis	0.0691471	519.181	REF	0.0558488	209.04	0.0312871	0.052234	106.229	0.00287731	0.0491237	72.8829	0.000195707	0.0599565	245.132	0.123754	0.0594784	90.3153	0.0641947	0.064604	427.995	0.310791	0.0680459	506.668	0.86174	0.0621528	72.1221	0.195476
Weighted N	7508			3743			2034			1484			4088			1518			6625			7446			1160
	Gross household income
	under £5,000 per year			£5,000 to £9,999 per year			£10,000 to £14,999 per year			£15,000 to £19,999 per year			£20,000 to £24,999 per year			£25,000 to £29,999 per year			£30,000 to £34,999 per year			£35,000 to £39,999 per year			£40,000 to £44,999 per year			£45,000 to £49,999 per year			£50,000 to £59,999 per year			£60,000 to £69,999 per year			£70,000 to £99,999 per year			£100,000 to £149,999 per year			£150,000 and over			Don't know			Prefer not to answer
Main barrier	%	Count (weighted)	P	%	Count (weighted)	P	%	Count (weighted)	P	%	Count (weighted)	P	%	Count (weighted)	P	%	Count (weighted)	P	%	Count (weighted)	P	%	Count (weighted)	P	%	Count (weighted)	P	%	Count (weighted)	P	%	Count (weighted)	P	%	Count (weighted)	P	%	Count (weighted)	P	%	Count (weighted)	P	%	Count (weighted)	P	%	Count (weighted)	P	%
It is too expensive	0.0245423	5.44463	0.458783	0.0392751	15.5789	0.646771	0.0428815	27.4766	0.378457	0.0402663	27.8116	0.515761	0.0339309	28.1269	REF	0.0340271	24.5525	0.9917	0.030203	20.3627	0.683017	0.0222658	11.8442	0.1919	0.0364069	20.6935	0.806711	0.0276801	12.0695	0.534758	0.0171624	10.9056	0.0399123	0.0186773	8.34326	0.0882229	0.0261719	18.3763	0.373182	0.0216929	5.58821	0.26408	0	0	1.09179e-07	0.0291258	19.3455	0.608445	0.0166631
People are not sure whether they are eligible or what ailments/ illnesses it can be used for	0.158172	35.09	0.0688513	0.168891	66.9926	0.0689143	0.186279	119.36	0.218821	0.187195	129.294	0.226393	0.212013	175.748	REF	0.192752	139.081	0.347419	0.177154	119.436	0.0889386	0.179561	95.5171	0.135928	0.158563	90.126	0.011055	0.157876	68.8397	0.0163376	0.167515	106.445	0.0305216	0.182771	81.6447	0.203708	0.169127	118.75	0.0324996	0.186279	47.9864	0.355353	0.214552	21.4551	0.953639	0.130411	86.6198	4.38447e-05	0.157191
People do not know about it	0.0781953	17.3474	0.16506	0.0868427	34.4471	0.222795	0.110964	71.1011	0.888601	0.116801	80.6734	0.617163	0.108661	90.0745	REF	0.124261	89.6615	0.341855	0.123752	83.4329	0.365918	0.103346	54.9746	0.753961	0.110119	62.5908	0.932092	0.112406	49.0129	0.840365	0.120501	76.5707	0.482454	0.12584	56.2136	0.36362	0.130103	91.3504	0.197992	0.120863	31.135	0.592041	0.198055	19.8054	0.031534	0.0963561	64.0004	0.450499	0.106049
People are unsure whether it is legal	0.245511	54.4658	0.235063	0.233767	92.7264	0.270436	0.205855	131.903	0.988741	0.199026	137.466	0.751889	0.205555	170.394	REF	0.200206	144.46	0.794519	0.230293	155.263	0.249522	0.222222	118.21	0.462783	0.198394	112.766	0.744374	0.223623	97.5076	0.458883	0.212121	134.789	0.759738	0.205566	91.8276	0.999612	0.221636	155.619	0.444326	0.228256	58.8001	0.439659	0.163592	16.3591	0.291733	0.242389	160.997	0.10321	0.201096
People associate it with the recreational use of cannabis	0.205753	45.6455	0.543625	0.241818	95.9198	0.526317	0.215874	138.323	0.665129	0.213138	147.213	0.567303	0.225299	186.761	REF	0.251647	181.577	0.22657	0.257902	173.877	0.143332	0.280319	149.115	0.0226487	0.29572	168.086	0.0036016	0.303882	132.503	0.00292353	0.297137	188.812	0.00202413	0.277702	124.051	0.0398911	0.291525	204.691	0.00320149	0.26619	68.5721	0.184485	0.314744	31.4742	0.0677773	0.204263	135.673	0.341361	0.229804
Other	0.0128377	2.84799	0.797015	0.0140217	5.56186	0.619899	0.00822891	5.27272	0.639743	0.0145442	10.0456	0.492122	0.0105871	8.77616	REF	0.00936847	6.75986	0.809967	0.0128762	8.6811	0.683701	0.010124	5.38541	0.933814	0.0105289	5.98457	0.991702	0.0107423	4.68403	0.979642	0.0105867	6.72713	0.999935	0.00833675	3.72407	0.685046	0.00248479	1.74466	0.044997	0.0140369	3.61597	0.668497	0	0	0.00320791	0.0179799	11.9424	0.257894	0.00660729
Don't know	0.145639	32.3096	0.254955	0.106916	42.4095	0.693783	0.133071	85.2661	0.283808	0.123334	85.1863	0.594187	0.114456	94.8782	REF	0.127069	91.6875	0.449168	0.102806	69.3116	0.470148	0.0970541	51.6277	0.301825	0.111734	63.5089	0.875175	0.100311	43.7392	0.43586	0.109025	69.2784	0.743673	0.117336	52.4145	0.877502	0.0923603	64.8497	0.155378	0.0908527	23.4042	0.257865	0.0394796	3.94793	0.000906449	0.214394	142.402	8.604e-07	0.185232
Not applicable - I do not think there are any barriers in particular stopping people in the UK from using or talking to their doctor about medical cannabis	0.129349	28.6957	0.12279	0.108468	43.0251	0.307517	0.0968461	62.0547	0.631205	0.105695	73.0031	0.289772	0.089498	74.1892	REF	0.0606685	43.7757	0.0311823	0.0650139	43.8322	0.0754217	0.0851078	45.2729	0.777687	0.0785351	44.6389	0.468111	0.0634795	27.6793	0.0898797	0.0659507	41.9074	0.0927635	0.0637712	28.487	0.0896222	0.0665923	46.757	0.094062	0.0718294	18.5036	0.345509	0.0695766	6.95762	0.468264	0.0650808	43.2271	0.0865176	0.0973582
Weighted N	222			397			641			691			829			722			674			532			568			436			635			447			702			258			100			664			1781
	Gross personal income
	under £5,000 per year			£5,000 to £9,999 per year			£10,000 to £14,999 per year			£15,000 to £19,999 per year			£20,000 to £24,999 per year			£25,000 to £29,999 per year			£30,000 to £34,999 per year			£35,000 to £39,999 per year			£40,000 to £44,999 per year			£45,000 to £49,999 per year			£50,000 to £59,999 per year			£60,000 to £69,999 per year			£70,000 to £99,999 per year			£100,000 and over			Don't know			Prefer not to answer
Main barrier	%	Count (weighted)	P	%	Count (weighted)	P	%	Count (weighted)	P	%	Count (weighted)	P	%	Count (weighted)	P	%	Count (weighted)	P	%	Count (weighted)	P	%	Count (weighted)	P	%	Count (weighted)	P	%	Count (weighted)	P	%	Count (weighted)	P	%	Count (weighted)	P	%	Count (weighted)	P	%	Count (weighted)	P	%	Count (weighted)	P	%	Count (weighted)	P	All
It is too expensive	0.0323817	24.7384	0.501234	0.0381192	31.4913	0.170976	0.0267614	29.6597	REF	0.0379717	40.216	0.140601	0.0322128	34.7598	0.44976	0.0247484	19.3709	0.783271	0.0188733	12.6136	0.264138	0.0232059	10.1406	0.678596	0.0421934	14.7951	0.180942	0.0290797	6.93666	0.841712	0.02604	6.66925	0.946763	0.0294187	4.39346	0.853198	0.0289802	5.24044	0.863575	0	0	3.18493e-08	0.0260113	10.477	0.937408	0.0180261	32.8278	0.126329	0.0278275
People are not sure whether they are eligible or what ailments/ illnesses it can be used for	0.175713	134.238	0.11952	0.171225	141.453	0.057592	0.20529	227.523	REF	0.180982	191.678	0.150507	0.189459	204.439	0.350229	0.148549	116.272	0.00116208	0.168309	112.486	0.0472794	0.181578	79.3471	0.277143	0.162696	57.0493	0.0607088	0.168544	40.2044	0.164687	0.170548	43.68	0.17869	0.17342	25.899	0.328646	0.161388	29.1836	0.128994	0.189155	17.7086	0.693778	0.143838	57.936	0.00490763	0.15661	285.206	0.000931586	0.172673
People do not know about it	0.0854804	65.3038	0.0660357	0.08447	69.783	0.0443795	0.11179	123.897	REF	0.119433	126.492	0.577355	0.106842	115.29	0.709629	0.117098	91.654	0.719564	0.110566	73.8952	0.935741	0.130497	57.0252	0.311065	0.144926	50.8182	0.108131	0.135181	32.2461	0.318826	0.126053	32.2841	0.521421	0.128269	19.156	0.561447	0.140238	25.359	0.283584	0.196233	18.3711	0.0387341	0.120726	48.6267	0.643858	0.112391	204.679	0.959726	0.113028
People are unsure whether it is legal	0.230609	176.177	0.149483	0.237873	196.513	0.058358	0.201511	223.335	REF	0.225783	239.127	0.167442	0.220152	237.559	0.283449	0.229774	179.847	0.139727	0.207356	138.583	0.764434	0.199412	87.14	0.925091	0.204302	71.6384	0.908112	0.205314	48.9757	0.892226	0.237694	60.8772	0.204208	0.182332	27.2299	0.562911	0.162323	29.3527	0.175678	0.198283	18.5631	0.938197	0.191152	76.9932	0.661167	0.196797	358.393	0.754834	0.212408
People associate it with the recreational use of cannabis	0.249938	190.943	0.414719	0.270549	223.508	0.0610588	0.232866	258.086	REF	0.241367	255.632	0.641163	0.259612	280.139	0.145067	0.257641	201.659	0.215418	0.307083	205.233	0.000599204	0.292257	127.712	0.017115	0.248701	87.2068	0.539664	0.308148	73.5057	0.0174839	0.270237	69.2121	0.209561	0.234128	34.9653	0.972169	0.27551	49.82	0.214072	0.237899	22.2719	0.909783	0.197138	79.4046	0.139496	0.222062	404.403	0.495688	0.25091
Other	0.00880093	6.72358	0.906915	0.0101693	8.40112	0.855464	0.00933953	10.351	REF	0.0156354	16.5595	0.187853	0.0106737	11.5176	0.753171	0.00702077	5.49526	0.573932	0.00993024	6.6367	0.900725	0.012646	5.52611	0.581757	0.0104496	3.66415	0.853861	0.00371323	0.885754	0.23921	0.0069422	1.77801	0.679467	0.0186165	2.78023	0.407439	0.00981107	1.77412	0.950543	0	0	0.00114643	0.0120134	4.83884	0.672962	0.00868676	15.8197	0.855472	0.0100563
Don't know	0.11892	90.8501	0.663115	0.107008	88.4026	0.200399	0.12586	139.491	REF	0.104688	110.876	0.121429	0.106642	115.074	0.15883	0.143017	111.942	0.280101	0.10437	69.7536	0.159066	0.0830601	36.296	0.00892624	0.109181	38.2844	0.380779	0.0887591	21.1726	0.0695605	0.101224	25.9251	0.236815	0.149154	22.275	0.440433	0.104188	18.8401	0.365764	0.104335	9.76777	0.502976	0.204143	82.2259	0.000726329	0.195869	356.703	2.31077e-07	0.130939
Not applicable - I do not think there are any barriers in particular stopping people in the UK from using or talking to their doctor about medical cannabis	0.0981579	74.989	0.415571	0.0805857	66.5741	0.638104	0.0865814	95.9582	REF	0.0741396	78.5214	0.28512	0.0744068	80.29	0.293043	0.072152	56.4744	0.245982	0.0735134	49.1314	0.314339	0.077344	33.7982	0.541765	0.0775508	27.1932	0.57884	0.0612606	14.6131	0.142309	0.0612621	15.6902	0.132108	0.0846622	12.6437	0.935768	0.117561	21.2584	0.205983	0.0740954	6.93676	0.649878	0.104978	42.2838	0.305986	0.0895576	163.096	0.78049	0.0821574
Weighted N	764			826			1108			1059			1079			783			668			437			351			239			256			149			181			94			403			1821			10217.6
[truncated: 3 more columns]
